# Supplementary material for: An individualized causal framework for learning intercellular communication networks that define microenvironments of individual tumors
Source: PLoS Comput Biol. 2022 Dec 22;18(12):e1010761. doi: 10.1371/journal.pcbi.1010761 (PMC9822106; doi:10.1371/journal.pcbi.1010761)
Supplement: S1 Table — (XLSX) [file pcbi.1010761.s009.xlsx]

## Sheet: Table S1 Imm_GEMs
immGEMs	potential_celltypes	rank1	rank2	rank3	rank4	rank5	rank6	rank7	rank8	rank9	rank10	rank11	rank12	rank13	rank14	rank15	rank16	rank17	rank18	rank19	rank20	rank21	rank22	rank23	rank24	rank25	rank26	rank27	rank28	rank29	rank30	rank31	rank32	rank33	rank34	rank35	rank36	rank37	rank38	rank39	rank40	rank41	rank42	rank43	rank44	rank45	rank46	rank47	rank48
immGEM_1	Unclear stressed cell	RPS27	MT.CO1	MT.CO3	HLA.B	RPS29	RPL3	HLA.A	ACTB	RPL23A	RPS3	PTMA	HLA.C	MT.ND4	RPL7	RPS3A	MT.ND3	FTH1	BTG1	CD52	JUNB	FTL	GAPDH	IL32	S100A6	S100A4	VIM	TRAC	TRBC2	SRGN	DUSP1	TXNIP	CD74	LTB	JUN	CD69	NEAT1	HSP90AA1	FOS	CD2	NFKBIA	TRBC1	ISG20	IER2	CD7	ITGB2	SAT1	H2AFZ	SPOCK2
immGEM_2	Monocyte	LYZ	TYROBP	S100A9	CST3	S100A6	FTL	S100A4	LST1	ACTB	MT.CO3	MT.CO1	FTH1	RPS27	LGALS1	MT.ND3	MT.ND4	CTSS	RPS3A	RPL7	NEAT1	RPS29	SRGN	S100A8	DUSP1	PTMA	SAT1	AIF1	RPS3	HLA.B	FOS	GAPDH	FCER1G	RPL3	RPL23A	PSAP	FCN1	S100A11	VIM	HLA.DRA	GPX1	TYMP	CD74	HLA.A	HLA.C	NPC2	CD52	MNDA	JUNB
immGEM_3	Macrophage	ISG15	SRGN	MT2A	GAPDH	HLA.A	HLA.B	IFI6	HLA.C	CD74	ACTB	RPS27	PTMA	RPS29	RPL23A	RPS3	RPL3	MT.CO1	FTH1	RPS3A	HLA.DRB1	RPL7	CD52	TYMP	CD2	VIM	LGALS1	HLA.DRA	MT.ND4	MT.CO3	S100A6	ISG20	S100A4	S100A11	BTG1	IL32	CCL5	FTL	GZMA	HLA.DPA1	GZMB	JUN	CD7	ID2	CKLF	TRAC	APOBEC3G	MX1	MT.ND3
immGEM_4	Macrophage	CXCL8	PLAUR	IL1B	BCL2A1	IER3	TIMP1	C15orf48	SOD2	SAT1	FCER1G	NAMPT	TYROBP	SRGN	FTH1	FTL	HLA.DRA	S100A11	CCL3	ACTB	GAPDH	SLC2A3	HLA.B	RPS27	VIM	S100A6	MT.CO1	NFKBIA	G0S2	LGALS1	MT.CO3	BTG1	MT.ND4	HLA.A	CD74	NEAT1	RPS29	HLA.DRB1	MT.ND3	HLA.C	PTMA	IL1RN	LYZ	S100A9	S100A4	GLUL	CEBPB	RPS3A	RPL23A
immGEM_5	CD11c myeloid	STMN1	KIAA0101	PCNA	TYMS	MCM7	CKS2	MAD2L1	HMGB2	TK1	NUSAP1	TUBB4B	HIST1H4C	MKI67	PTTG1	UBE2S	MCM5	H2AFX	CENPM	CENPW	TUBB	KPNA2	KIF22	BIRC5	TUBA1B	MCM3	UBE2C	TOP2A	LMNB1	TUBA1C	CENPF	HELLS	CDKN3	FABP5	RRM2	CDK1	H2AFZ	KIF20B	TACC3	ACOT7	AURKB	ATAD2	SMC1A	C12orf75	ATP1B3	CCNA2	RPA1	CEP57	CCNB2
immGEM_6	Naïve CD4+ T cells	GIMAP7	CCR7	GPR183	PASK	SELL	IL7R	LTB	IFITM1	DENND2D	TRAT1	FOS	IGKC	TSHZ2	CD27	PLAC8	CD40LG	SLC2A3	SOCS3	SIT1	TCF7	FOSB	KLRB1	CD3G	ATM	TC2N	LPAR6	CD6	FCMR	PIM2	TNFRSF25	AQP3	CLEC2D	LBH	TRAC	KIAA1551	RGS1	LEF1	BIRC3	IFI44L	IGLC2	CD69	MAL	ICOS	ITM2A	GIMAP6	LY96	DGKA	RGL4
immGEM_7	Tc1 CD8+ T cells	GZMK	NKG7	CCL5	GZMA	CD8A	CD8B	CST7	CCL4	ITM2C	APOBEC3G	CMC1	HLA.DPB1	SH2D1A	CD27	DUSP2	HLA.DRB1	HLA.DPA1	GZMH	GIMAP7	TRAT1	LINC00152	GZMM	CXCR3	EOMES	LAG3	DENND2D	CD3G	ITM2A	RGS1	MIAT	CD74	CTSC	HLA.DQB1	CTSW	IFNG	ITGB2	CD2	TIGIT	HLA.DRA	CRTAM	LYAR	TRGC2	MYO1F	CHI3L2	APOBEC3C	TBCD	SIT1	F2R
immGEM_8	Activated CD8+ T cell	LMNA	TNFAIP3	RGCC	RGS1	FOSB	FOS	NR4A2	CREM	NFKBIA	GPR183	DUSP2	SOCS3	BTG2	ANXA1	JUN	SLC2A3	DNAJB1	ZNF331	MYADM	PTGER4	DUSP1	BIRC3	CD69	GADD45B	IL7R	KLF2	RGS2	IER5	DUSP4	IFRD1	IER2	FAM46C	DDIT4	PMAIP1	RP11.138A9.2	AREG	RP11.138A9.1	ARL4A	SAT1	CCR7	TOB1	SAMSN1	TUBA1A	TUBB4B	EML4	KDM6B	CDKN1A	REL
immGEM_9	Activated CD4+ T cell	ANXA1	LGALS1	AQP3	TIMP1	MYO1F	KLF2	S100A11	RORA	NPDC1	IL7R	TXN	KLRB1	ALOX5AP	CAPG	C12orf75	FKBP11	FAM65B	LGALS3	LINC00152	TNFRSF25	TTC39C.AS1	TOB1	TRAT1	PRDM1	MAL	CSTB	P2RY8	LEF1	CD40LG	PBXIP1	TNFRSF4	CDKN2D	GLIPR2	CD3G	PTGER2	TC2N	SIT1	IL10RA	RCSD1	SORL1	GATA3	C1orf162	FAM129A	MYC	GIMAP7	PRDX1	ARL4C	CD4
immGEM_10	M2 Macrophage or PMN-MDSC	ID2	HLA.DRB5	HLA.DQB1	LGALS2	CPVL	HLA.DPA1	HLA.DPB1	LY86	LGALS3	CEBPD	HLA.DMB	CSTB	YBX3	HLA.DQA1	IFI30	RNF130	MYO1F	NCF2	TGFBI	RNASE6	ALDH2	CSF3R	CFP	SPI1	IGSF6	BLVRB	JAML	SLC7A7	C1orf162	TUBA1B	CD68	CTSZ	CTSB	POU2F2	CDKN1A	TNFAIP2	FGR	CEBPB	ZNF385A	PHACTR1	TIMP1	ITGB2	CD33	MIDN	PILRA	KCTD12	TBXAS1	MS4A6A
immGEM_11	Macrophage	IFI44L	IFI6	ISG15	TNFSF10	MX1	IFIT3	IFI44	IFIT1	IRF7	IFIT2	APOBEC3A	OAS1	IFITM3	OAS2	MX2	SAMD9L	ISG20	GBP1	OAS3	CMPK2	FAM26F	RSAD2	IGKC	SAMD9	IFITM1	NT5C3A	TNFSF13B	WARS	HBB	HERC5	PLAC8	OASL	STAT2	DUSP6	FCGR3A	MT2A	GIMAP7	SERPING1	GNLY	IFI27	USP18	IGHM	GCH1	CXCL10	MARCKS	DTX3L	SMCHD1	HLA.DPA1
immGEM_12	CD4+ T cell	TSPAN13	ITM2C	TCF4	JCHAIN	GZMB	LILRA4	IRF8	PLD4	IGKC	IRF7	PLAC8	SERPINF1	PPP1R14B	C12orf75	CCDC50	MZB1	UGCG	CLIC3	HLA.DPA1	ALOX5AP	LILRB4	SPIB	GRN	HLA.DRB1	CST3	APP	HLA.DPB1	RNASE6	BCL11A	TYROBP	SMPD3	HLA.DRA	HLA.DQB1	NPC2	HLA.DQA1	GPX1	IL3RA	GPR183	FCER1G	TXN	DNASE1L3	STMN1	GAS6	SELL	CTSB	PTCRA	CAPG	SPINT2
immGEM_14	Tc1 CD8+ T cells	AC092580.4	CD8A	GZMB	CTSW	CD8B	CXCL13	NKG7	KLRD1	ENTPD1	CCL5	IFNG	GZMA	JAML	ANKRD28	GZMH	DUSP4	ID2	CCL4	GNLY	PRF1	CD3G	ALOX5AP	HOPX	TIGIT	LAG3	RGS1	HAVCR2	AC002331.1	KLRC2	CTSD	ITGAE	ZNF683	TRGC2	SIRPG	CCL3	PHLDA1	CD7	TNFAIP3	RGS2	CD96	NBL1	KLRC1	PTPN22	RP11.291B21.2	SAMSN1	SPRY1	RAB27A	GALNT2
immGEM_15	Macrophage	TYROBP	GNLY	NKG7	CTSW	FCER1G	KLRD1	GZMB	KLRB1	KLRF1	CST7	PRF1	GZMA	TRDC	CD7	HOPX	CCL5	CD247	FCGR3A	FGFBP2	ITGB2	PLAC8	SPON2	ID2	SRGN	MT.CO3	CMC1	HLA.C	MT.ND4	HLA.A	HLA.B	MT.CO1	RPL3	RPS3	RPS3A	MT.ND3	RPS27	ACTB	PTMA	RPS29	CCL4	RPL23A	RPL7	FTL	MATK	MYO1F	S100A4	FTH1	TXNIP
immGEM_16	Treg	TNFRSF18	TNFRSF4	CTLA4	BATF	IL2RA	AC133644.2	CD27	MIR4435.2HG	FOXP3	DUSP4	ICOS	TNFRSF1B	TIGIT	LINC00152	RGS1	SPOCK2	PIM2	CTSC	PBXIP1	LTB	IL2RB	PMAIP1	BIRC3	TYMP	CXCR6	LMNA	LAIR2	AC017002.1	CST7	SAT1	SIT1	TBC1D4	LGALS3	IL1R2	CREM	CD79B	CD7	SH2D2A	ACP5	GPX1	SIRPG	ENTPD1	PHLDA1	CD2	NAMPT	CD3G	SELL	CD4
immGEM_17	NK	KRT86	KRT81	TRDC	TYROBP	KIR2DL4	FCER1G	ZNF683	HOPX	KLRC2	KLRC1	KLRD1	TNFRSF18	CAPG	GSTP1	LAT2	ID3	SLC16A3	TMIGD2	GZMK	IGHG3	IGHG1	ITGA1	IGKC	MATK	CCL4L2	GLIPR2	CSF1	CCL3L3	ITM2C	IGHA1	IGLC3	STMN1	CXCL8	ACP5	TXK	RGS16	CCND2	FASLG	IGHG4	TBCD	PCID2	LINC00996	TRG.AS1	SPRY1	AC092580.4	SOCS1	CCL3	S100A9
immGEM_18	M2 Macrophage	C1QC	C1QA	C1QB	FPR3	TMEM176A	TMEM176B	FCGR3A	MMP14	ACP5	CD81	SERPING1	CTSC	GSN	LGMN	MS4A4A	MS4A6A	CSF1R	HLA.DMB	PLA2G7	PMP22	CTSZ	APOC1	FCGR2A	FGL2	RNASE1	HLA.DQA1	MS4A7	RGS1	APOE	CYBB	TGFBI	CD14	CAPG	RNASE6	SLCO2B1	FAM26F	ARL4C	LGALS3BP	GRN	CTSL	MARCKS	PRDX1	MAFB	CD4	CD9	LIPA	LAIR1	C1orf54
immGEM_19	CD1c DC	GSN	ALDH2	SPINT2	JAML	PKIB	HCK	CSF2RA	HLA.DMB	SPI1	RUNX3	AXL	MARCKSL1	TUBA1A	LST1	CST7	PAK1	ENTPD1	TUBA1B	NDRG2	SERPINB9	RGS1	CD86	HLA.DQA1	LMNA	LTB	IFI30	SERPINF1	BASP1	GRN	SMCO4	ITGB2	GPR183	SLC16A3	CD83	CTSZ	CST3	CKLF	MNDA	ADAM19	GSTP1	REL	ABI3	IFITM3	GCA	HLA.DRB5	AIF1	DAPP1	TUBB
immGEM_20	Macrophage	SPP1	FBP1	FN1	CD9	RAB13	GPNMB	APOC1	GSN	FABP5	APOE	VSIG4	SDC2	MARCO	RGCC	MATK	TREM2	LMNA	FAM195A	LILRB4	ITGAM	CTSZ	BCAT1	HSPB1	PPP1R14B	SLC16A3	SLC11A1	MRC1	CAPG	CLEC5A	DUSP23	ACP5	PRDX1	GLIPR2	MMP9	EMP1	LTA4H	KCNN4	ACTN1	CORO1C	TUBB6	PDLIM4	CKLF	TXN	HNMT	ENG	NCF2	RNASE1	C1QA
immGEM_22	Tc1 CD4+ T cells	TNFRSF18	CXCL13	TNFRSF4	DUSP4	TNFRSF25	BHLHE40	CHN1	SNX9	SPOCK2	ICOS	NR3C1	KLRB1	PDCD1	ZBED2	NPDC1	RORA	ITPR1	TSHZ2	CTLA4	TIGIT	BIRC3	ENTPD1	PHLDA1	AC133644.2	FURIN	SH2D2A	ITM2A	SOX4	ANKRD28	CD6	CD4	ID2	LMNA	MAP1LC3A	MAL	IFNG	PGM2L1	GADD45G	LYST	STAT4	NFKBIA	NMB	GNA15	CD40LG	CD247	SAMSN1	PMAIP1	BATF
immGEM_23	Activated B cells	JCHAIN	MZB1	IGHA1	POU2AF1	CD79A	CD27	EAF2	TPD52	TNFRSF17	MEF2C	HSH2D	FKBP11	PIM2	XBP1	DERL3	IGHA2	BASP1	NCF1	AL928768.3	CD79B	CXXC5	PLPP5	ITM2C	TXNDC11	SEL1L3	LGALS1	IGKC	GNG7	IGLC2	CD38	IGLC3	GPX1	NPC2	SEMA4A	IGHG1	ISG20	TCF4	PRDX1	BLNK	ZBP1	C15orf57	IGHG3	RASGRP3	TYMP	TXN	LINC00152	CD59	FAM46C
immGEM_26	CD8+ T cells	IL7R	MAL	SELL	KLF2	LTB	LEF1	PLAC8	CCR7	MYC	TXNIP	C1orf162	TCF7	LINC00861	FAM65B	CD27	FHIT	SOCS3	CD7	TXK	AIF1	HSPB1	LDLRAP1	GIMAP7	TRABD2A	SH3YL1	SERINC5	TSHZ2	S100A9	PRKCA	XBP1	CAMK4	PTGER2	CD3G	ANXA1	TRAT1	ADTRP	S100A8	NGFRAP1	ATM	SATB1	STMN3	SLC40A1	C1orf228	EPHX2	RP11.255M2.3	USP10	ACTN1	CD55
immGEM_27	B cells	HLA.DRA	HLA.DRB1	HLA.DPA1	CD79A	HLA.DPB1	HLA.DQB1	CD74	MS4A1	CD79B	HLA.DQA1	RPL23A	RPS29	RPL3	RPS27	RPS3	RPS3A	CD52	RPL7	PTMA	HLA.B	ACTB	FTH1	MT.ND4	MT.CO1	MT.CO3	MT.ND3	FTL	HLA.C	HLA.A	BTG1	LTB	IGKC	DUSP1	GAPDH	TXNIP	JUN	MEF2C	HLA.DMB	HLA.DRB5	JUNB	VPREB3	IGHM	BANK1	NCF1	SELL	TNFRSF13C	KLF2	IRF8
immGEM_28	Treg	TIGIT	RGS1	RTKN2	FOXP3	LINC00152	PMAIP1	HLA.DRB1	MIR4435.2HG	RP11.1399P15.1	ICA1	IL2RA	CD27	MAGEH1	CTLA4	HLA.DPB1	HLA.DPA1	SELL	TBC1D4	TNFRSF18	BATF	FANK1	TNFRSF4	DUSP4	HLA.DRA	HLA.DQB1	BIRC3	CST7	PIM2	GBP5	SAT1	NCF4	IL10RA	LEF1	AC133644.2	ICOS	TNFRSF1B	IL2RB	ENTPD1	SOCS3	HS3ST3B1	HOXB2	GCHFR	HPGD	FCMR	FAM46C	SYNE2	SLA	STAM
immGEM_29	Monocytes	SELL	CES1	PLBD1	MGST1	HMGB2	FOLR3	QPCT	SLC2A3	ALOX5AP	GCA	RNASE2	S100A12	SOCS3	CD14	EMB	CDA	ITGAM	VCAN	FPR1	CD55	MSRB1	PGD	RP11.160E2.6	CD36	VNN2	RETN	MCEMP1	CH17.373J23.1	CYP1B1	IRS2	CKAP4	PLAC8	MEGF9	CDC42EP3	RBP7	BST1	NAIP	RAB27A	ANKRD28	IL17RA	EGR1	LTA4H	SLC11A1	CAPG	THBS1	JUN	FBXL5	ACSL1
immGEM_32	NK cells	GZMH	FGFBP2	GNLY	GZMB	NKG7	CCL5	CST7	KLRD1	CTSW	GZMA	PRF1	LGALS1	HOPX	C12orf75	MYO1F	ITGB2	ANXA1	PLAC8	HLA.DPB1	CCL4	GZMM	KLF2	ID2	ZEB2	S100A4	AC092580.4	LYAR	KLRF1	S100A6	GSTP1	SPON2	MT2A	ADGRG1	TXNIP	TRGC2	CMC1	MATK	FCRL6	HLA.DPA1	ABHD17A	PATL2	SRGN	KLRG1	PRSS23	CD52	FCGR3A	FTL	CD247
immGEM_33	NK-like T cell	CCL5	NKG7	LYAR	CTSW	GZMA	GZMK	CST7	DUSP2	AC092580.4	CD8B	HOPX	IL7R	KLRD1	GNLY	TRGC2	CMC1	CD8A	MATK	KLRG1	ID2	KLRB1	ANXA1	GZMM	PLAC8	MYO1F	C12orf75	PTGER2	PRF1	TRGC1	CCL4	KLF2	NCR3	FKBP11	RORA	TRDC	TC2N	RUNX3	YBX3	ATG2A	GZMH	MYBL1	SAMD3	PIK3R1	CEBPD	ARL4C	PARP8	STAT4	GPR65
immGEM_34	T folicular helper cell	CHI3L2	CXCL13	TMEM155	FABP5	IGKC	TIGIT	TOX	SIRPG	RP5.1028K7.2	CTLA4	CD27	ITM2A	PLEK	DTHD1	TSC22D1	CHN1	PDCD1	ITGAE	PMCH	BATF	TRAT1	SARDH	IL10	PASK	SH3TC1	DENND2D	ACP5	HLA.DRB5	PCAT29	RGS1	NINJ2	GFOD1	B3GNT2	H2AFZ	TAGAP	ITGB2.AS1	CD28	CD70	RP11.796E2.4	USF1	ZNRF1	CRTAM	LRMP	TIAM1	SERP2	RAB27A	TSHZ2	TNFSF4
immGEM_35	Activated NK	HLA.DQA2	TMIGD2	HLA.DRB5	TXNIP	TNFSF13B	ANKRD28	CTLA4	JAML	GZMM	KRT86	NFKBIA	ENTPD1	FKBP11	AREG	ITGAE	PMAIP1	PDLIM4	XCL2	NR3C1	HLA.DQA1	IRS2	CCL20	GPA33	SMCO4	CD96	NCR3	CAPG	RP11.138A9.1	PTGER4	NBL1	HLA.DPB1	CRTAM	SCX	HTRA1	ITM2A	IKZF3	KLRC2	IL2RB	SIRPG	RGS16	PPP1R14B	TSPYL2	ISG15	RGS1	HSP90AA1	HLA.DPA1	LAYN	KLRB1
immGEM_38	Macrophage	FCGR3A	MS4A7	LINC01272	CD68	LRRC25	HLA.DPA1	PILRA	CDKN1C	IFITM3	HCK	LILRB2	ABI3	CSF1R	HES4	FAM26F	TIMP1	KLF2	CSTB	SPN	LYN	TCF7L2	PECAM1	TNFRSF1B	CTSC	HMOX1	HLA.DPB1	UNC119	CD79B	NAAA	POU2F2	SPI1	TUBA1B	ID2	MYO1F	WARS	TUBB	CXCL16	FGR	LILRA1	LYST	BCL2A1	SERPINA1	CEBPB	IFI30	CDKN2D	RP5.1171I10.5	CFD	MTSS1
immGEM_40	CD1c DC	ENHO	FCER1A	CD1C	CLEC10A	PLD4	AREG	NDRG2	DDIT4	CD33	GSN	HLA.DQA1	SPINT2	PKIB	IGFBP7	PDLIM1	BASP1	ADAM28	MAP3K8	KCNK6	PHACTR1	FES	CAPG	HLA.DMB	GPAT3	CACNA2D3	ARL4C	RP6.91H8.3	SELL	GPR183	CD1D	TOB1	ALDH2	LY86	DUSP23	RGS1	HACD4	MYD88	CDKN2D	CFP	KLF4	JAML	UNC119	PAK1	LAT2	FCGR2B	ITM2C	IL1R2	C12orf75
immGEM_41	Unclear stressed cell profile	BTG1	FTH1	MT.ND3	RPL3	RPL7	PTMA	RPS3	MT.CO3	MT.ND4	RPS3A	RPS29	RPS27	MT.CO1	RPL23A	FTL	HLA.C	HLA.A	GAPDH	HLA.B	SRGN	SPOCK2	XIST	PIK3R1	ACTB	GABARAPL1	CREM	CD247	VIM	SLC7A5	REL	SAMSN1	STAT4	CD6	SNHG9	RUNX3	TNFAIP3	UPP1	ARL4C	NEAT1	ZNF331	SYTL3	HSP90AA1	SAT1	JUNB	KLRB1	EML4	WHAMM	S100A6
immGEM_44	CD14 monocyte	SLPI	LCN2	S100A7	SPRR2D	SPRR3	WFDC2	SPRR2A	SCGB3A1	SAA1	KRT17	SPRR2E	SPRR1B	SAA2	S100A2	TACSTD2	IFI27	KRT13	CCL20	KRT19	SCGB1A1	CNFN	SPP1	CRCT1	S100P	KRT6A	CXCL1	AGR2	SPRR2F	CXCL3	CLDN4	KRT16	ELF3	APOBEC3A	PERP	EMP1	PI3	SAMD9	CXCL2	CCL2	IFIT2	CCL4L2	CCL4	IL36G	HSPA1A	TNFSF10	FXYD3	PSCA	G0S2
immGEM_49	NK	XCL1	XCL2	LINC00996	KLRC1	AREG	TNFRSF18	IFITM3	KIR2DL4	GZMK	ADGRG3	CAPG	FOSB	KRT81	CAPN12	TCF7	IGFBP2	SLC16A3	CTD.3252C9.4	SRGAP3	B3GNT7	KLRC2	TNFSF10	SOX4	LDLRAD4	IRF8	NCAM1	IFITM10	TMIGD2	FES	KRT86	IGFBP4	PPP1R14B	RHOB	HVCN1	RP11.386I14.4	GSN	ORAI2	ATP8B4	IER3	PLK2	ADAM28	ZSCAN18	TRGC1	KIAA0125	MFGE8	BEX2	RNF130	S100A13
immGEM_51	B cells	IGHA1	CD79A	TNFRSF13B	AL928768.3	MS4A1	IGHG1	IGKC	HLA.DQA1	CLECL1	ACP5	HLA.DQB1	TYMP	CD27	IGLC2	CAPG	POU2F2	MEF2C	CCDC50	BANK1	HLA.DRA	IGHG3	HLA.DPA1	HLA.DRB1	IGLC3	BLK	ENTPD1	IGHG2	JCHAIN	CD79B	IGHA2	LAT2	HLA.DPB1	HLA.DRB5	BASP1	LY86	HOPX	CD86	TCF4	2021-03-01	NCF4	BCL2A1	SCIMP	CD40	HLA.DOB	CD19	TLR10	HLA.DMB	PNOC
immGEM_57	CD4 (Treg)	TIGIT	RP5.1028K7.2	ICA1	TOX2	KLRB1	ITM2A	PDCD1	NR3C1	RGS1	TSHZ2	PASK	ICOS	CD27	CXCL13	TNFRSF4	ALOX5AP	TOX	SH2D1A	LY96	C1orf228	BATF	THADA	FABP5	PGM2L1	CHI3L2	CD40LG	H2AFZ	SIRPG	FBLN7	ST8SIA1	SMCO4	CPM	SPOCK2	ID2	TNFRSF18	PTTG1	ZNRF1	CHN1	PCAT29	TRAT1	GPX1	CD2	CTSB	MAGEH1	METTL8	CYSLTR1	BTLA	TBC1D4
immGEM_61	DC	FSCN1	LAMP3	CCR7	MARCKS	BIRC3	CSF2RA	GSN	MARCKSL1	CCL19	RASSF4	CD83	IDO1	TMEM176B	CDKN1A	TMEM176A	DUSP5	TYROBP	TXN	DAPP1	GSTP1	BASP1	HLA.DQA1	ID2	ALDH2	RAB9A	TYMP	SAMSN1	HLA.DRA	HLA.DPB1	HLA.DPA1	CST7	REL	HLA.DRB1	TUBB	SAT1	H2AFZ	RGS1	HLA.DQB1	IL4I1	CD86	CD74	LGALS1	CCL22	GRN	CST3	VIM	NEAT1	TNFAIP2
immGEM_62	CD4 PD1	TNFRSF9	ZBTB32	SERPINB9	SDC4	TRAF1	PTP4A3	BCL2L1	REL	ID3	SLC7A5	LINC01588	TFRC	IL2RA	CCND2	LTA	IL21R	GADD45A	HSPB1	GCNT1	KCNN4	LAIR2	POU2F2	TMPRSS6	IL1R2	GADD45B	CTD.2020K17.1	FOSL2	DUSP5	SLC27A2	DUSP2	PHLDA2	NFKBID	EBI3	PRKCDBP	MDFIC	SH2D2A	MSI2	CCR1	TIMP1	PDCD1	AC145110.1	NR4A1	CD70	MIR155HG	IL1R1	TNFRSF8	HDAC7	ID2
immGEM_64	CD14 monocyte	DERL3	IGHG2	MZB1	IGHGP	IGHG4	IGHG3	IGHG1	CD79A	FKBP11	JCHAIN	XBP1	IGLC3	IGLC2	IGHA1	PIM2	SELM	ITM2C	IGKC	FCRL5	CD59	IGLV3.1	NPC2	TNFRSF17	JSRP1	LY96	SDC1	PLPP5	HIST1H1C	BTG2	TXNDC11	GSTP1	S100A9	CXCL8	TPD52	GAS6	S100A8	IGLV6.57	GRN	POU2AF1	PSAP	SEL1L	CADM1	FAM46C	PECAM1	TIMP1	CD79B	CD38	ANKRD28
[truncated: 52 more columns]

## Sheet: Endo_GEMs
	V1	V2	V3	V4	V5	V6	V7	V8	V9	V10	V11	V12	V13	V14	V15	V16	V17	V18	V19	V20	V21	V22	V23	V24	V25	V26	V27	V28	V29	V30	V31	V32	V33	V34	V35	V36	V37	V38	V39	V40	V41	V42	V43	V44	V45	V46	V47	V48	V49
endo_GEM_1	CCL21	TFPI	HSPB1	FABP5	TIMP1	CLDN5	IFITM3	PDPN	LGALS1	GNG11	VIM	IGFBP7	TM4SF1	NNMT	CD59	STMN1	LAPTM4A	RAMP2	CST3	S100A16	NGFRAP1	CALD1	PRDX1	APP	CD9	MGST2	TFF3	ANGPT2	MARCKSL1	EGFL7	FN1	MMRN1	HYAL2	HLA.A	MDK	ECSCR.1	MARCKS	CYR61	ARHGAP29	CTHRC1	TXN	CRIP2	CSTB	DUSP6	TUBA1A	MYCT1	GRN	PTPRE	IFI6
endo_GEM_2	IFI27	LMNA	SPARC	PLVAP	ENG	IFITM3	PTMA	VWF	TM4SF1	VIM	CRIP2	CD59	IGFBP7	S100A11	S100A6	PDLIM1	GNG11	PECAM1	HSPB1	RAMP2	HSPG2	A2M	VWA1	PRDX1	PRSS23	NPDC1	CD9	RAB13	ANXA1	CAV1	SPARCL1	COL4A1	PTRF	PRKCDBP	GPX1	CD93	EMP1	ECSCR.1	LAPTM4A	COL4A2	RAMP3	TCF4	CST3	MGP	ESAM	ADGRL4	TXN	TIMP1	CLEC14A
endo_GEM_3	IVL	SBSN	KRT6C	KRTDAP	IGHGP	IGLV3.1	IL36RN	DEFB4A	KRT78	SLN	KLK8	IGKV1.12	SPRR2B	HEPHL1	IGLV6.57	MYL2	MYL1	IL11	KLK6	KRT75	ACTC1	RNASE7	FAM25A	IL24	ACTA1	SCEL	MME	WNT2	COL10A1	KLK10	SULT2B1	MMP10	RP11.400N13.3	SPRR1B	KLK5	CRCT1	HAS2	RNF39	IGHG2	SCG5	C10orf99	ACTL8	SPRR2F	KRT6B	GJB6	IGHG4	IL36G	IGFL2	TMPRSS11B
endo_GEM_4	SLC27A2	LINC01358	CXCL13	RP11.356I2.1	AC002331.1	DES	KRT86	IL9R	ZBTB32	CXCR6	IFNG	TIMD4	FASLG	KIR2DL4	C4orf26	TMPRSS6	SHD	TNNC1	LCE3D	PDCD1	FOXP3	LINC00996	IL17A	AC017002.1	TMEM200A	KRT81	LINC01281	SCT	ICOS	CCR5	GNG8	SMPD3	CPE	CPNE7	PTCRA	LAG3	SARDH	TMEM155	TNFAIP6	OASL	C15orf53	FMOD	RP11.291B21.2	NTRK1	MAP1A	TMEM244	TGM1	DIRAS3	LINC01260
endo_GEM_5	SMAGP	ACTB	ADAM15	CFL2	SERPINH1	RPS3	SLC27A3	CXorf36	TUBB6	PKIG	SNCG	ABI3	PMP22	FGFBP2	VWA1	TRIOBP	EMP1	PPIC	PECAM1	ACAT1	STX12	PLIN2	PDLIM3	KANK3	PNP	SERINC2	PDLIM4	AKAP12	LAYN	OAF	IGFBP4	RECQL	SPHK1	TMEM255B	THY1	CFAP20	ADGRG3	RGS16	RAI14	PVRL2	CCDC50	APMAP	HLA.B	NRP2	ENG	CAV2	ADA	COL4A1	SHC1
endo_GEM_6	PROX1	EFNA5	TNFSF10	GIMAP7	CLU	HLA.C	SEPP1	NFIB	CD74	IGF1	TMEM100	CNTNAP3B	SOX4	HTRA1	SMAD1	MTUS1	MMRN1	LDB2	ARL4A	GPR146	MT.CO1	SERPING1	NR2F2	FAM213A	TSPAN5	RELN	DOCK5	ELK3	EMP2	SEMA6A	EFNA1	NUPR1	ADIRF	SYNM	TM4SF18	CLEC14A	NFAT5	BGN	TOR1AIP2	RAB11FIP1	TIMP3	GIMAP8	ATXN3	PPFIBP1	MT.CO3	SERINC5	LHFP	RPL3	TFF3
endo_GEM_7	XIST	MX1	STC1	IGFBP5	THY1	IFIT1	PLAT	TMEM2	MX2	IFI44	PXDN	OAS2	COL5A2	MMP14	PLAUR	ISG20	OAS1	ISG15	FAM118A	RGCC	NOV	PCDH12	CD81	SERPINE1	ADGRF5	ITIH5	JAG1	USP18	PNP	CD93	MAP4K4	PGF	CXCL1	RND3	HES4	IFIT3	PAEP	OAS3	ADGRL4	CREM	IRF7	ITGA5	HELZ2	ITGA2	LRRC32	SPARC	FLT4	TP53I11	NID1
endo_GEM_8	LRRK2	RP3.525N10.2	LINC00482	HAL	RP11.452H21.4	RBP7	S100A12	TMEM170B	CYP1B1	NFE2	HP	FOLR3	VSTM1	RP6.159A1.4	CTB.61M7.2	NLRP12	KCNE3	SLITRK4	VCAN	GPR27	LINC00694	RETN	FCAR	FCN1	CSF3R	OLIG1	RP11.1143G9.4	LINC01506	SLC24A4	CR1	AP003774.6	CD36	CLEC4D	PROK2	PRAM1	ITGAM	CTSS	VNN2	TLR8	BNIP3L	CLEC12A	OAS1	ATF3	WARS	MNDA	NFAM1	KLF4	TRIB1	AP1S2
endo_GEM_10	AQP1	ACKR1	RNASE1	CD74	ITM2A	TSHZ2	EMCN	HLA.DRB1	SPARCL1	SELE	RAMP3	JAM2	DUSP23	SELP	IFITM1	ID1	SLC6A6	SLCO2A1	ADIRF	GIMAP7	ITGA6	CYYR1	APLNR	NRP1	IGFBP4	CLEC14A	MEF2C	PRCP	NPDC1	BCAM	COL15A1	LPAR6	ID3	MMRN2	HEG1	HLA.DRB5	IFI27	TXNIP	C8orf4	NOSTRIN	LDB2	FOS	NR2F2	RASA4	IFI44L	HLA.DRA	DUSP1	LSR	NFIB
endo_GEM_11	ANGPT2	MCAM	APLN	PDGFB	IGFBP3	ITIH5	THBS1	ANGPTL2	RGCC	FLT1	RGS3	ADGRF5	FAM101B	INSR	LAMA4	IVNS1ABP	MIR4435.2HG	CDH13	LINC00152	PODXL	NOTCH4	NID1	TM4SF18	LAMB1	ESM1	COL6A2	PXDN	ROBO4	KDR	MAP1B	LBH	SERPINE1	APCDD1	CA2	UACA	PTPRE	DYSF	NRP1	LAMC1	JUP	MPZL2	CCND1	GRB10	CRIM1	FSTL1	PLAU	OAF	FAM43A	DLL4
endo_GEM_12	LRRK2	KCNE3	FGF4	TLR8	NFAM1	RP3.525N10.2	HAL	AP003774.6	LINC00482	SLC24A4	PRAM1	CYP1B1	CLDN3	LINC01127	TMEM170B	S100A12	GPR27	LTF	2021-03-01	CSF3R	RP11.452H21.4	RETN	PADI2	NLRC4	CD163	CYP24A1	RP11.362F19.1	LINC01506	RBP7	ACPP	NFE2	CLEC12A	RNASE2	NLRP12	MNDA	SLITRK4	KREMEN2	FOLR3	LILRA6	RP6.159A1.4	RTN1	DMXL2	FCN1	VCAN	CD36	RP11.1143G9.4	OLIG1	HP	MGST1
endo_GEM_14	SPINK6	PAGE2	KLK5	DKK1	CLCA2	ANXA3	CTSV	PTHLH	IGLV3.1	CXCL14	FGFBP1	IGLV6.57	KRT14	LAMC2	IGKV1.12	SERPINB5	GJB2	KRT75	NTS	IGHGP	KRT6B	ITGB6	GPC3	AHNAK2	BIRC5	MT.CO1	LGALS7	PLK1	CDC20	KRT6A	UPK1B	LY6K	IFITM3	MT.CO3	GJB6	IGFBP7	FAM25A	TNC	MT.ND4	SAT1	IGFBP6	VIM	NEAT1	LAMA3	GNG11	CCNB2	KCNMA1	S100A6	KLK8
endo_GEM_15	HAS1	KLK11	HSD11B1	TGM1	RHCG	INHBA	CA9	DMKN	SLC6A14	UCHL1	P4HA2	GJB2	SERPINB13	TMPRSS11A	SERPINB5	AHNAK2	CXCL6	ECM1	DERL3	F3	BIRC5	LCE3D	CTSV	TNC	CEACAM5	AXL	IGFBP6	PRSS22	KRT16	MYLK	GEM	CPE	PAPPA	PLAU	ACKR4	IL13RA2	TNFRSF12A	SUGCT	CXCL14	SPRR3	TNFAIP6	COL8A1	KRT4	MRGPRF	FMOD	THBS2	C19orf33	SERINC2	IDO1
endo_GEM_16	SLC27A2	KRT86	C4orf26	CXCL13	KIR2DL4	DES	IL9R	AC002331.1	FASLG	IFNG	SCT	LINC01358	TMPRSS6	CXCR6	CLEC4C	TIMD4	SHD	KRT81	RP11.356I2.1	IGHG1	ZBTB32	PDCD1	TMEM155	RGS4	IGHG3	CPNE7	BICC1	KCNE4	LCE3D	AC017002.1	MASP1	IGHG4	TMPRSS11E	CSF2	ICOS	MMP3	RP11.400N13.3	CCR5	COL10A1	CPE	WNT2	IL17A	DCN	DIRAS3	TDO2	TNFAIP6	SCEL	SARDH	SERPINB7
endo_GEM_19	PLXDC1	HS3ST3B1	IL22	KRT1	BATF	MYO7A	FUT8	HIGD1B	IL10	DUSP16	CLNK	FAM13C	ZNRF1	PIM2	CCR4	PCED1B	CD200R1	DUSP10	HERC6	CD28	TRAV13.2	AP003774.1	CCND2	MAGEH1	IL12RB2	IFITM10	MIR155HG	SLAMF1	TNFSF14	HACD1	CD27	OAS1	CHRNA1	RP5.1028K7.2	SEMA7A	AC104820.2	LRRC2	FAIM2	BTLA	GPA33	CRABP1	SH2D2A	LAX1	CD38	UBASH3A	CD2	ASPN	FGF7	ECM2
endo_GEM_21	CCR4	RP5.1028K7.2	AP003774.1	AC104820.2	ZNF80	CD2	CD200R1	SH2D2A	CD27	CD28	UBASH3A	LAX1	TNFSF14	SH2D1A	LRRC2	RGL4	JAKMIP1	PCED1B	TRAV13.2	RP3.492J12.2	THEMIS	GTSCR1	AP000476.1	CD96	LINC00426	CTD.2047H16.4	GPA33	CHI3L2	LINC00402	CCDC141	INSL3	CD5	ABCD2	RP11.664D1.1	TRAC	CD3G	GPR18	MS4A2	MAL	BATF	SLA2	CPA3	RP13.580F15.2	RP11.25K19.1	HS3ST3B1	DTHD1	PIM2	IL2	OPRM1
endo_GEM_23	KIR2DL3	RP11.428G5.5	FCER2	SH2D1B	KIR3DL1	RP11.297B17.3	LIM2	RP11.164H13.1	B3GAT1	FCRL1	TKTL1	LINC00926	MS4A1	TRDC	AC131056.3	KLRG1	FAM177B	RP11.222K16.2	A2M.AS1	KLRK1	NCR1	DTHD1	MLC1	PRSS57	GZMK	PDZD4	GZMM	PATL2	KLRD1	PPIAL4G	CXCR2	ZNF80	TBX21	KLRB1	NKG7	KIR3DL2	TRGC1	TTC16	TXK	PYHIN1	GZMH	FCRL3	CR2	CR2	RP11.305L7.1	NCR3	LINC00402	LINC00861	EOMES
endo_GEM_24	TRBC2	TRAT1	CD7	CPNE7	TMEM155	RP11.1399P15.1	LINC00239	GPR171	CD2	TIGIT	XCL2	TRAV36DV7	CHRM3.AS2	TRAC	THEMIS	CD8A	LY9	FASLG	KLRC2	TRBV28	RP1.187B23.1	IFNG	GZMA	RP11.119D9.1	SLAMF6	CD8B	TRAV4	RP11.305L7.3	AC006129.2	AC069363.1	CD247	SCML4	CD3G	LACTB2.AS1	ACTA1	SYTL3	PLEKHB1	TRBC1	SH2D1A	CD40LG	IL2RB	GTSCR1	ZNF80	ZAP70	ITK	AF131217.1	TRAV8.2	CD69	GPR18
endo_GEM_28	PLAC9	TSPAN7	NUPR1	RARRES2	MGP	HBB	CLU	FXYD6	ALDH2	F8	FMOD	GAS6	FTH1	THBD	ABI3BP	PDLIM3	HBA2	FABP4	GUCY1A3	BTG2	C1orf21	RPL7	RCAN1	NTS	MFAP4	AKR1C1	RPS3A	KLF4	CD36	TSPAN2	CFH	BGN	TPPP3	PRELP	HLA.DRB5	TXNIP	SRPX	VWF	TNXB	PLPP1	MATN2	MPP7	ZNF385D	ATP2B1	C17orf67	LMCD1	MT.ND3	SLPI	CNTNAP3B
endo_GEM_30	MYL2	ACTC1	SLN	ACTA1	MYL1	KRTDAP	IVL	SBSN	DEFB4A	KRT6C	SPRR2B	IGHGP	IGKV1.12	IL36RN	KRT81	KRT78	IL24	MME	TIMD4	XIST	KIR2DL4	KRT86	COL6A1	ADAMTS6	AEBP1	COL6A2	STAB1	G0S2	THBS1	PXDN	CCL21	MATN2	FAM118A	SEPN1	PDGFB	PCDH12	ATP8B2	TTYH3	PGM2L1	CCND1	SLC38A10	APLNR	EXOG	STK11	SMG6	TTLL4	RP11.802E16.3	RP11.401F2.3	THY1
endo_GEM_31	CLU	HLA.DRA	HLA.DRB5	CEBPD	HLA.DQA1	HLA.DPA1	HLA.DQB1	HLA.DPB1	ADIRF	IL33	RPL7	TXNIP	TFPI	JUNB	POSTN	TSPAN7	C1R	CXCL2	BTG2	IER3	SOD2	RPS3A	TESC	SEPP1	SERPING1	MMRN1	CCL2	AKR1C3	ZNF385D	EGR1	CYGB	IL1R1	RPS3	CTSC	TNFSF10	CCL23	MKL2	FABP4	SNCG	NAMPT	FABP5	PDK4	SOCS2	CYP1B1	PERP	RND1	ADM5	TGFBR3	C1S
endo_GEM_34	KIAA0101	TK1	TYMS	BIRC5	PTTG1	HMGB2	CENPW	PCNA	CENPF	CENPM	NUSAP1	MCM7	MAD2L1	TOP2A	MKI67	HELLS	RRM2	UBE2C	MCM5	CDKN3	CDK1	CDC20	CCNB1	CCNB2	CKS2	ATAD2	KIF20B	KIF22	HIST1H4C	MYBL2	CDCA7	UBE2S	AURKB	TACC3	CCNA2	CKAP2	LMNB1	MCM3	FANCA	ASPM	ARHGAP11B	SMC1A	H2AFX	TUBA1C	NUP107	FAM111A	NRGN	C12orf75	ACOT7
endo_GEM_35	TREM2	CD1E	BPIFB1	PKIB	SDC1	COL17A1	EPCAM	LAMA3	OVOL1	FST	CD1A	ITGB4	TMC5	SCGB1A1	VSIG4	KCNMA1	UPK1B	LAMC2	CHIT1	FAM3D	LY6K	TSPAN1	DSP	AGR3	GPC3	AGR2	LPL	MUC16	NTRK2	PITX1	CXCL14	PTN	TK1	MSMB	PIGR	IGFBP2	NTS	SPINK6	TNNT1	SOX2	FGF4	DKK1	S100A14	AMTN	RP11.1008C21.1	KREMEN2	STATH	FGFBP1	CYP24A1
endo_GEM_38	KIAA0101	TK1	PTTG1	TYMS	NUSAP1	CENPW	UBE2C	BIRC5	CENPF	CKS2	MAD2L1	CDK1	HMGB2	CCNB2	RRM2	CDKN3	CDC20	CCNB1	MKI67	STMN1	TOP2A	AURKB	CENPM	PLK1	MCM7	HIST1H4C	KIF22	PCNA	CDKN2C	UBE2S	CKAP2	CCNA2	KPNA2	TUBA1C	LMNB1	KIF20B	TACC3	ASPM	MCM5	NAGA	ARHGAP11B	HIST1H1C	H2AFX	FAM111A	ACOT7	MCM3	MYBL2	HIST1H1D	RB1
endo_GEM_39	CDKN1A	MAFF	IER3	SOD2	PMAIP1	HMOX1	ICAM1	PHLDA1	C2CD4B	TNFRSF12A	KDM6B	TNFAIP3	IFRD1	ZC3H12A	CXCL8	MIR22HG	BTG1	SERPINE1	CITED2	INSIG1	C11orf96	RND1	REL	GADD45A	DDIT3	BIRC3	TRIB1	NFATC2	RORA	CLDN14	KRT18	XBP1	F3	DNAJB1	CXCL2	LACTB	TIFA	CCL2	CDC42EP3	PNP	PPP1R15B	KLF10	PRDM1	CKS2	BAG3	NCOA7	TNFAIP2	IRAK2	BCL2L11
endo_GEM_42	MEFV	ASGR2	MPEG1	LYZ	RASGRP4	CLEC4E	DMXL2	LILRA6	CYBB	NLRC4	2021-03-01	MNDA	F13A1	AC079630.4	SIRPB1	RNASE2	PADI2	TLR2	NFAM1	CFP	CLEC12A	RGS18	ITGAM	MGST1	RP11.362F19.1	CD300E	TLR8	LIN7A	AQP9	C19orf38	CD302	CDA	CLEC4D	FGL2	MEGF9	CD1D	LGALS2	RP11.1143G9.4	IRAK3	BST1	RP11.597D13.9	CD300LB	PRAM1	MS4A6A	RP11.356N1.2	GAS7	LILRA5	CD163	LST1
endo_GEM_50	PAGE2	CLDN3	FGFBP1	FGF4	CYP24A1	KREMEN2	LTF	KCNMA1	MSMB	EPCAM	NTS	TF	TREM2	FDCSP	GPC3	RP11.1008C21.1	UPK1B	BPIFB1	VSIG4	DKK1	CLDN14	CD1E	PIGR	LINC01127	SMIM22	LPL	FTL	KRT7	AGR3	NPPC	TSPAN1	MUC16	FOS	RTN1	CD74	ITGB4	TXNIP	TIMP3	GIMAP6	HLA.DRA	HLA.DRB1	FAM13C	APOD	ADIRF	DSP	HEY1	KAT6A	GAS6	KCNE3
endo_GEM_51	MARCO	LYZ	XXbac.B135H6.15	SLC8A1	CPVL	SERPINA1	LRRC25	SORT1	FGD4	MS4A6A	CSTA	GPBAR1	MTMR11	C19orf38	C5AR2	CCDC170	FCGR1B	FCGR1A	GPR162	DAPK1	P2RY13	PTGES	ALDH3B1	CD300LF	CLEC4A	RBM47	BST1	CLEC4E	CFD	FBN2	SLC7A7	CD33	SGMS2	CLEC7A	FGL2	CHST13	CD302	RP11.212I21.4	CFP	OSCAR	LST1	AZGP1	LGALS2	RP11.356N1.2	KCNE1	PLBD1	IRAK3	CLDN10	RP11.597D13.9
endo_GEM_59	KRT4	SERPINB5	CA9	GJB2	IDO1	AHNAK2	CTSV	CXCL11	KRT80	BIRC5	AKR1C2	PRSS22	CCNA2	TNC	C19orf33	SERINC2	CEACAM5	SERPINB4	AXL	GPRC5A	STEAP1	SERPINE2	COL5A1	TUBB2B	PLOD2	SST	AMIGO2	TMEM45A	BAMBI	UCHL1	TUBB2A	SDCBP2	ALDH1A3	RRAD	MYLK	TMPRSS2	OLFML3	CYGB	IGFBP6	RRM2	PLAU	MXRA5	COL12A1	EGLN3	HIST1H2BD	UBE2C	ADM	RHCG	CLCA2
[truncated: 5,000 more columns]

## Sheet: Epi_GEMs
	V1	V2	V3	V4	V5	V6	V7	V8	V9	V10	V11	V12	V13	V14	V15	V16	V17	V18	V19	V20	V21	V22	V23	V24	V25	V26	V27	V28	V29	V30	V31	V32	V33	V34	V35	V36	V37	V38	V39	V40	V41	V42	V43	V44	V45	V46	V47	V48	V49
epi_GEM_1	TXN	PERP	CD9	HSPB1	FXYD3	S100A2	PRDX1	GSTP1	MT.CO3	LAPTM4A	SPINT2	SFN	IFI27	S100A11	KRT5	RPL7	KRT18	KRT17	KRT8	TACSTD2	CDKN2A	LMNA	PTMA	ATP1B3	LGALS3	S100A16	YBX3	KRT15	IFITM3	NEAT1	FTH1	CEBPD	MDK	CD59	H2AFZ	S100A14	TSC22D1	MT.CO1	PSAP	HSP90AA1	GPNMB	FOS	ATP1B1	DUSP1	TYMP	JUN	SOX4	ID1	IGFBP2
epi_GEM_2	SLC24A4	AP003774.6	PRAM1	CSF3R	GPR27	KCNE3	LINC01506	TMEM170B	RETN	CD36	FCN1	RP11.1143G9.4	SLITRK4	RP6.159A1.4	NLRP12	OLIG1	CLEC4D	NFE2	VCAN	FOLR3	CYP1B1	LRRK2	FCAR	CLEC12A	TLR8	LINC00482	RP3.525N10.2	RP11.452H21.4	VSTM1	ITGAM	HAL	MNDA	CTB.61M7.2	HP	RBP7	NFAM1	S100A12	LINC00694	AC079630.4	CR1	LILRA6	MPEG1	NLRC4	DMXL2	MEFV	2021-03-01	PADI2	RNASE2	ASGR2
epi_GEM_3	C4orf26	IFNG	IL9R	CXCR6	FASLG	TMPRSS6	DES	RP11.356I2.1	LINC01358	CXCL13	SLC27A2	AC002331.1	ZBTB32	KRTDAP	CPNE7	TMEM155	SLN	PDCD1	TIMD4	KIR2DL4	MYL2	AC017002.1	LAG3	KRT86	IGHG3	IGHG4	TNNC1	DEFB4A	CCR5	SCT	MME	CSF2	ICOS	CLEC4C	KRT81	IL17A	GNG8	LINC01260	SARDH	FOXP3	IL24	SPRR2B	LINC00996	IVL	KRT6C	TMEM200A	SBSN	RP11.1399P15.1	AC133644.2
epi_GEM_4	CST7	CD247	CD69	CD7	FXYD7	TRBC1	RP11.589C21.6	ATP1A3	CD8A	ITPKB.AS1	KLRC4	LACTB2.AS1	TRBC2	TRAT1	AC006129.2	MIAT	SLAMF6	THEMIS	RP1.187B23.1	CTSG	CACNA1C.AS2	AC241585.2	CXCR5	SCML4	AF131217.1	TRBV28	CCL5	FCMR	CTSW	IL2	CYB561D2.1	XCL2	GPR171	LY9	CD2	RP11.553L6.2	PRF1	RP11.763B22.4	RP11.89F3.2	ZAP70	TRAV8.2	TRAC	PLEKHB1	RP11.1399P15.1	SIDT1.AS1	GZMA	CD40LG	KLRD1	SAMD3
epi_GEM_5	NMUR1	KIR2DL1	KLRF1	SLC1A7	FCRL6	FGFBP2	PTGDR	IGHD	CD160	LIM2	KIR2DL3	KIR3DL1	RP11.428G5.5	FCER2	SH2D1B	AC131056.3	MLC1	PROK2	RP11.297B17.3	PDZD4	LINC00926	B3GAT1	KLRK1	RP11.164H13.1	TRDC	FCRL1	RP11.222K16.2	A2M.AS1	DTHD1	TKTL1	GZMK	KLRG1	MS4A1	FAM177B	CMTM2	NCR1	ZNF80	KIR3DL2	PRSS57	PYHIN1	EOMES	LINC00402	KLRD1	GZMM	GZMH	RP11.305L7.1	PATL2	CXCR2	TRGV9
epi_GEM_6	FDCSP	CCL20	CALML5	CLDN3	IL1R2	CD74	ALDH2	KRT19	ELF3	CLDN7	IGFBP7	CD24	WFDC2	SLPI	LTF	SNCG	VCAM1	FBLN1	KRT7	SAP25	IL32	KREMEN2	NFKBIA	PDLIM4	TINAGL1	CLDN4	ADIRF	CDC42EP4	RAMP1	MAL2	CLDN1	SOD2	CHCHD6	RPL3	CSTB	CRIP2	GAPDH	PITX1	PTGES	NCOA4	CALML3	PTN	CSTA	CCND1	MAP1LC3A	TNFAIP2	RPS3A	PCNA	HCAR3
epi_GEM_7	HLA.C	SEPP1	TNC	IFI6	SPARC	CXCL14	TGFBI	MMP1	HLA.DRB1	KRT6B	GBP1	ISG15	CALD1	IGFBP6	FABP5	HLA.DRA	KRT14	SERPINH1	CLCA2	ACTN1	MMP10	IGFBP7	CAV1	PFN2	TIMP3	TNFSF10	HLA.A	FN1	INHBA	TPM2	TNFRSF12A	PTHLH	LGALS3BP	COL17A1	KRT6A	CTSV	SERINC2	ITGB6	WARS	SERPINE2	PLAU	PRKCDBP	CTSC	PMEPA1	DKK3	HLA.DPA1	ITGA6	HLA.DQB1	SYNE2
epi_GEM_8	LY6D	KRT19	ELF3	C8orf4	RHOV	NUPR1	TMEM45A	CLDN7	SLPI	CLDN4	WFDC2	TPD52	NDUFA4L2	IGFBP3	ALDH1A1	CALML5	FABP5	SPINK5	AQP3	BHLHE40	DSC3	RPS27	DSG3	CRABP2	ASS1	CENPW	CLDN10	ASAH1	GABRP	GJA1	KRT13	CCL20	PLAT	NGFRAP1	MPZL2	SH3YL1	ADRB2	SERPINB5	CTSL	MAL2	CLU	DSC2	SDR16C5	CXADR	PVRL4	TNNT1	MYO6	AKR1C1	GSTM3
epi_GEM_9	ACTA1	MYL1	ACTC1	SUZ12	CPNE7	PURA	NIPBL	WIPF2	FRAT2	TOP2B	FGD5.AS1	MIDN	PRKAR2A	SENP6	TMEM155	CREBBP	SLC20A1	FAM129B	CDK12	ATAD2	IER5	ITGAE	KPNA6	NBL1	PLXNB2	POLR2A	ADAM15	KDM2A	ABHD17A	PTPN12	NPEPPS	UBE2Q1	HIST1H1C	GOLGB1	SMC1A	IRAK1	RNF44	ARID1A	URI1	UBE2G2	BDP1	USP22	MKNK2	MED13L	SYNE2	XIAP	NFATC2IP	HCFC1	ABHD2
epi_GEM_10	SLC7A7	ALDH3B1	XXbac.B135H6.15	LILRA2	C5AR2	LILRB3	KCNE1	RP11.212I21.4	SLC8A1	DAPK1	AIF1	P2RY13	LILRA1	DOK3	ASGR1	DLEU7	CD33	CLMN	FCGR1A	TFEC	VNN1	KCTD12	OSCAR	LRP3	NRGN	OGFRL1	CD14	SORT1	CPVL	ZGLP1	FDCSP	LINC00937	LINC00877	TF	FCGR1B	LRRC25	PLXNC1	CHST13	CD300LF	MARCO	METTL7A	CCDC170	2021-03-01	FGD4	HK3	KREMEN2	ZDHHC1	MTMR11	CYP24A1
epi_GEM_11	SPRR1B	SLPI	IL1RN	SPRR2D	LCN2	PDZK1IP1	SPRR2A	ELF3	RHCG	PI3	CD24	TACSTD2	CLDN7	CSTB	KRT19	APOBEC3A	TMPRSS11D	CSTA	C15orf48	S100A9	S100A8	MALL	KRT16	SPRR3	SAT1	ERO1A	IL36G	KRT6A	S100P	SDCBP2	KRT17	TMEM40	S100A7	MXD1	LYPD3	ANXA1	KRT6B	MAL2	SERPINB13	F3	JUP	CNFN	PLAUR	S100A12	SERPINB3	S100A11	SOD2	TM4SF1	FTL
epi_GEM_12	UPK1B	CD1E	GPC3	MT1H	TMC5	FAM3D	FBP1	APOC1	NTS	TREM2	CD209	MS4A4A	AGR2	ITGB4	BPIFB1	DKK1	APLN	CHIT1	CMTM4	SAA1	COL17A1	OTOA	AGR3	MSLN	EHF	KCNMA1	VSIG4	PLXNB2	STATH	KIF13A	PTN	LPL	AMTN	MUC16	TSPAN1	ALDH3A1	CP	ALDH2	NTRK2	FGFBP1	IGSF6	LPCAT2	ADAP2	TPRN	PIP	MSR1	CDC42EP4	TMEM144	CLDN1
epi_GEM_13	CTC.246B18.10	CMTM2	PADI4	CATSPER1	CX3CR1	VNN2	CXCR2	FGFBP2	SULT1B1	CD160	FCRL6	MLC1	KLRF1	SLC1A7	PDZD4	NMUR1	PROK2	KIR2DL1	IGHD	FPR2	AP1S2	SLCO2A1	STC2	TRIB3	RFESD	ITGA9	FAM110D	METTL8	NOSTRIN	RP11.367G6.3	LILRA4	COMP	KIF21B	KBTBD11	TLR10	HAVCR2	GPR34	ZNF677	AL928768.3	DISC1	BRSK1	RP11.799D4.4	HPGDS	CTD.2047H16.4	XCL1	GNG7	LINC01215	CDYL2	HOXB4
epi_GEM_14	IVL	SBSN	IGHGP	IGKV1.12	KRTDAP	DEFB4A	KRT6C	SPRR2B	IGLV3.1	SLN	IL36RN	KRT78	MYL2	IGLV6.57	MYL1	KLK8	ACTC1	RNASE7	IL24	MME	ACTA1	HEPHL1	KRT75	IL11	KLK6	RP11.400N13.3	WNT2	COL10A1	SCEL	FAM25A	IGHG4	CSF2	TMPRSS11E	HAS2	IGHG2	CRCT1	TIMD4	KRT81	TMPRSS11B	SCG5	IGHG3	SPRR1B	MMP3	IL36G	SPRR2G	SPRR2F	EGFL6	IFITM3	KLK5
epi_GEM_15	GPR68	ETV1	SOBP	AC145110.1	SERP2	GDF10	TNFRSF4	SOD3	IL2RA	TNFSF4	CCL4L2	ADTRP	LINC00539	SPRR2E	SFRP2	JAKMIP1	UBASH3A	ACKR4	COL8A1	CLCA4	SH2D2A	SPRR3	SLAMF1	SLA2	SPRR2A	C11orf96	GPR18	MSC	CD28	OPRM1	ENPEP	AP003774.1	TNFSF14	TNFRSF18	LAYN	CST1	GPA33	IGLC7	LINC00239	CLIC5	CRYAB	SPRR2D	CD27	RNF39	PRSS27	AFAP1L2	TRAV13.2	TRAT1	FRZB
epi_GEM_16	SLAMF1	LINC00539	LRRN3	GPA33	MS4A2	P2RY10	HS3ST3B1	TRAV13.2	PCED1B	RP11.664D1.1	MAL	CTD.2047H16.4	PACSIN1	CCDC141	TNIP3	RP13.580F15.2	INSL3	CLIC5	AMZ1	CPA3	GRAP2	IL2RB	GZMB	AC092580.4	BATF	DUSP4	GSG2	GFI1	ABCD2	CISH	SLAMF6	XCL1	DPF3	CCL4L2	PASK	ADTRP	CD5	CD8A	TNFRSF9	CD200R1	LINC01550	ITM2A	BHLHE40.AS1	GATA3	PTPN22	NAP1L2	IKZF3	RP11.25K19.1	GZMK
epi_GEM_17	DES	KRT81	PDCD1	KRT86	CXCR6	GTSCR1	LINC01260	IL9R	TRAV36DV7	TIGIT	KLRC2	SARDH	AC069363.1	TRAT1	ZNF80	GPR171	TIMD4	IFNG	TRAV4	KIR2DL4	LINC00239	AC002331.1	RP11.119D9.1	ICOS	FASLG	CHRM3.AS2	RP11.1399P15.1	CD2	LAG3	GPR18	ZNF683	TMEM155	CPNE7	DBH.AS1	LINC00402	RP5.1028K7.2	C15orf53	RP11.356I2.1	SLA2	AC104820.2	RP11.291B21.2	CXCR3	AKAP5	SIRPG	OPRM1	SIT1	AC020571.3	THEMIS	DTHD1
epi_GEM_18	CXCR3	ICOS	AKAP5	CXorf65	GIMAP7	KCNA3	SIRPG	RP11.493L12.4	CTD.2047H16.4	RP11.291B21.2	C15orf53	SSTR3	DES	IPCEF1	CCDC141	TESPA1	RP11.664D1.1	AC016831.7	INSL3	UBASH3A	AP003774.1	RP11.712B9.2	RNF157	CRTAM	RP11.47L3.1	SIT1	CD200R1	CD5	TTC39C.AS1	JAKMIP1	CPA3	LAG3	SARDH	RP11.138A9.2	PCAT29	SH2D2A	AC020571.3	TTN	RP11.489E7.4	CCR7	CD28	APOBEC3D	GIMAP5	CCR4	PRKCQ	RP13.580F15.2	RP11.799D4.4	TOX	ANKS1B
epi_GEM_20	TMEM71	RP4.539M6.22	SELL	RP1.8B1.4	FAM231D	PDGFD	FCRLA	SEZ6	MATK	C16orf54	ZBTB16	MYBL1	CTD.2035E11.3	RP4.800J21.3	LINC00987	RP11.347P5.1	CD244	RP11.138P22.1	CD52	FAM65B	CH17.264L24.1	TSPAN32	AC002117.1	SBK1	CXCR2	FAM129C	RP11.455F5.5	PTGER2	RP1.29C18.10	RP11.284N8.3	CTC.378H22.2	ATP8A1	RP11.51J9.5	S1PR5	RP11.707G18.1	RP11.370I10.12	P2RY8	CMTM2	RP5.887A10.1	CD19	RP11.50I19.2	LINC00954	CD22	VNN2	CTC.246B18.10	PARP8	PADI4	RNF125	STAT4
epi_GEM_21	CCL3	IDO1	SPP1	SCGB3A1	HLA.B	BPIFB1	CCL4	CCL3L3	PIGR	PLAC8	G0S2	CCL4L2	SCGB1A1	SAMD9L	TMC5	LYPD2	SAA2	SPRR2D	MSMB	SPRR3	CXCL3	SRGN	SPRR2A	APOBEC3A	SAMD9	DUOX2	BCL2A1	MUC4	ISG15	SPRR2E	IFI44L	CRCT1	IFIT3	HLA.DRB5	HOXB2	PSCA	IL1B	CXCL10	CEACAM5	RARRES1	S100A7	SPRR1B	CEACAM6	EPS8	DUOXA2	KRT23	VMO1	S100P	OAS2
epi_GEM_22	TK1	BIRC5	CDKN3	CENPW	PTTG1	RRM2	CDC20	KIAA0101	MAD2L1	TUBA1B	KPNA2	TUBB6	UBE2C	UBE2S	H2AFX	CENPF	MT2A	CCNB1	CCNB2	H2AFZ	MKI67	STMN1	PTMA	MT1E	CAV1	HMGB2	SERPINE2	ANXA3	TUBB4B	PTN	ACTN1	GAS6	TUBA1C	HSP90AA1	PRKCDBP	TPM2	NUSAP1	F3	TYMS	TNFRSF12A	PCNA	C12orf75	CTSV	AREG	PTRF	SERPINH1	FKBP4	PRSS23	PPP1R14B
epi_GEM_23	C15orf48	S100A9	IL1RN	S100A8	KRT6A	PDZK1IP1	KRT6B	IGFBP3	PVRL4	ANXA1	SLPI	LY6D	RAB11FIP1	MALL	PLAUR	SDCBP2	S100A7	TMEM40	PI3	SAT1	ERO1A	RHCG	CXCL8	KRT16	LCN2	CLDN4	ELF3	TMPRSS11D	QSOX1	EPHA2	EMP1	SAA1	CD24	CLDN7	CD68	LYN	GNA15	RBM47	C19orf33	KRT80	LYPD3	GJB2	SERINC2	CSTB	MAP1LC3A	SOD2	PLAT	GRHL1	SPINT1
epi_GEM_24	NDRG1	ERO1A	LAMC2	UPP1	HBEGF	PTHLH	SERPINB5	SLC2A1	PHLDA2	SDC4	MALL	SQLE	TNFRSF12A	GJA1	COL17A1	PHLDA1	NDUFA4L2	CDKN1A	KRT14	ANGPTL4	BNIP3	SLC16A3	TNNT1	TM4SF1	VEGFA	PLAU	KCNMA1	CORO1C	AREG	ADM	JUP	PGF	B3GNT5	ANXA1	FAM129B	HILPDA	UGDH	LYPD3	FGFBP1	HK2	FSCN1	LAMB3	SPHK1	FST	PPP1R14B	ITGA6	PTRF	DSG3	MTSS1
epi_GEM_25	BGN	COL6A2	COL6A3	COL6A1	DCN	COL3A1	COL1A2	PRRX1	AEBP1	THY1	TNFAIP6	PCOLCE	CPE	CTSK	EMILIN1	CTHRC1	CTGF	LUM	TIMP2	MMP2	PDGFRB	RARRES2	SFRP2	SERPINF1	NNMT	SLC2A3	GGT5	MYL9	POSTN	SELM	C11orf96	EMP1	RHOBTB3	IL32	WNT5A	S100A4	LINC00152	IGF2	FGFR1	FBLN2	LOXL2	LMCD1	IGFBP4	COX7A1	FSTL1	COL4A1	PKIG	COL1A1	GUCY1A3
epi_GEM_26	DST	COL17A1	SYNPO2	C1R	NFIB	COL7A1	NPPC	CALD1	C1S	NTRK2	RAI14	SDC2	MDM4	PTPRS	RNF165	BCAM	HELLS	CDCA7	PDPN	RAMP1	HSPG2	SERPINF1	SHISA2	TSPAN4	ITGB4	SAA1	UGCG	SERPINE2	CTHRC1	CCDC80	GPNMB	IL6ST	TSHZ2	SNCA	PRRX1	CCDC14	ITGB6	ANKH	RP11.160E2.6	CDC42EP3	MFGE8	TCF4	B4GALT1	SELM	STMN1	TSC22D1	KCNQ1OT1	VCAM1	PDGFA
epi_GEM_30	AKR1C1	AKR1C2	GSTM3	GPX2	AKR1C3	NQO1	PGD	STMN1	COA6	ALDH3A1	AKR1B10	BLVRB	RPS29	KRT19	DCUN1D1	HMGB2	TXNRD1	ACTL8	ADH7	SOX2	PCNA	KIAA0101	LGALS7B	TUBB	MT2A	NMB	UCHL1	SAP25	MYC	DST	FABP5	NTS	H2AFZ	TUBA1B	TPD52	PFN2	DMKN	CKS2	HSP90AA1	KRT8	CENPW	CDKN3	PTTG1	CKLF	TUBB4B	CALML5	TUBA1C	SNHG19	ALDH1A1
epi_GEM_31	KRT6B	LGALS7B	KRT16	CRABP2	KRT6C	S100A7	LY6D	SPRR1B	KRTDAP	DEFB1	RBP1	DMKN	MSRB1	CX3CR1	CATSPER1	C19orf33	CD24	SERPINB5	PDZK1IP1	C10orf99	SBSN	SERPINB3	GJB2	TUBB2A	TUBA1C	CA2	KLK8	IVL	WARS	LGALS7	ISG15	MAL2	SPRR2A	CXCL10	CRYAB	RPS29	VNN2	GBP1	HIST1H2AC	OAS1	PI3	TMEM40	CYSRT1	AKR1B10	RHOV	ACOT7	SULT2B1	CAPG	HES4
epi_GEM_32	HAL	RP3.525N10.2	LINC00482	S100A12	RP11.452H21.4	LRRK2	HP	RBP7	NFE2	TMEM170B	FOLR3	CYP1B1	VSTM1	CTB.61M7.2	LINC00694	NLRP12	RP6.159A1.4	PROK2	SLITRK4	FCAR	VCAN	FCN1	RETN	GPR27	CR1	SPON2	OLIG1	KCNE3	CSF3R	IGFBP5	SOX9	APOE	HES4	KLHL24	DUSP10	FTL	GJB6	LYPD3	DUSP1	SESN3	HES1	SHISA2	TUBA1A	EGR1	NEAT1	RHOV	IRF2BP2	GEM	CSRP2
epi_GEM_35	SPINK6	ANXA3	KLK5	TNFRSF17	LGALS7	GJB6	PFN2	PTHLH	IGFL2	LGALS7B	AKR1B10	CLCA2	MMP13	KRT14	KRT6B	SNAI2	ACTL8	C10orf99	SPRR2D	NEFL	CYSRT1	JSRP1	SPRR2A	IGLC7	COL8A1	TMPRSS11D	MMP10	TPM2	SULT2B1	KRT6A	IGLV6.57	IGLV3.1	SOSTDC1	SPRR3	SPRR2E	CLCA4	ECM1	KRT75	ACKR4	HAS1	PAPPA	GEM	KLK10	CST1	IL13RA2	CRYAB	TGM1	IGKV1.12	CXCL14
epi_GEM_36	SPRR2E	CLCA4	IGLC7	SPRR2A	CST1	MZB1	SPRR3	LUM	COL8A1	CRYAB	SPRR2D	SULT2B1	TMPRSS11D	MRGPRF	ACKR4	C11orf96	MMP1	MMP10	TWIST2	MMP13	RNF39	ACTL8	GEM	C10orf99	TNFAIP6	LCE3D	GREM1	DIRAS3	IGFL2	CPE	LGALS7B	FMOD	PAPPA	DCN	AC002331.1	MAP1A	GJB6	TGM1	DES	LINC01358	CXCL13	KCNE4	ZBTB32	IL9R	SERPINB7	SHD	TDO2	HAS1	RP11.356I2.1
epi_GEM_37	DES	IL9R	CXCR6	AC002331.1	IFNG	FASLG	CXCL13	TMEM155	CPNE7	RP11.356I2.1	PDCD1	SLC27A2	LINC01358	KRT86	KIR2DL4	TMPRSS6	C4orf26	ICOS	SARDH	LINC01260	RP11.1399P15.1	PSME4	ATM	HLA.DPB1	AKAP10	CEP250	ATXN1L	RP11.326I11.3	CDK11A	USP25	TLE4	SWSAP1	KIAA1429	HDAC7	MDM1	KIF13A	CCDC57	SFXN5	ZNF273	ZNF324	CDK13	REC8	RP11.298J20.3	KLHL24	STAT6	TNFRSF25	TTC21A	DICER1.AS1	AC009961.3
epi_GEM_38	PAGE2	S100A6	GSTP1	S100A11	CD59	GAPDH	IFITM3	CSTB	CST3	FGFBP1	SLPI	CD9	IFI27	TXN	ACTB	KRT14	S100A2	KRT17	PERP	FXYD3	KRT6A	MT.CO1	ANXA1	FGF4	KREMEN2	MT2A	HSPB1	S100A9	MT.ND4	NPC2	IFI6	TF	SAA1	TSPAN1	LGALS1	S100A8	SAT1	FDCSP	CYP24A1	LAMC2	KRT5	LAPTM4A	LTF	GRN	IGFBP7	ADIRF	EPCAM	COL17A1	MSMB
epi_GEM_39	CCL3	SCGB3A1	SPP1	AGR2	SCGB1A1	CCL4	FCER1G	ECM1	LMO7	STEAP4	PLAC8	TYROBP	WFDC2	TMPRSS11E	TMPRSS11B	SAA2	MUC4	CCL4L2	CCL3L3	G0S2	ISG15	ITGB8	HLA.DRA	CEACAM5	DUOX2	CTSS	KRT13	KRT23	APOE	SLC6A14	TMPRSS2	RNF39	EPS8L1	IER3	EPHA2	KRT78	GADD45B	RAB9A	HIST1H2AC	BCL2A1	DUSP5	NEAT1	DUOXA2	SAA1	CXCL3	PARD6B	ANKRD36C	FAM214A	DENND2C
epi_GEM_41	SERPINE2	SFRP1	SPIB	NTRK2	COL3A1	CCL20	UCHL1	SERPINF1	NOV	ALDH1A1	PRRX1	FTL	CLDN10	SPINK5	SYNPO2	CENPF	PLAC8	CCNB2	C8orf4	CAV1	TCF4	SPARCL1	MAD2L1	SNAI2	CALD1	VCAM1	FXYD6	TOP2A	DSC3	NEDD1	CSRP2	KREMEN2	H1F0	ID2	NFE2L3	MYO6	NPPC	HIST1H2AC	BCAM	NFIB	BIRC5	RAI14	ALDH2	THY1	CALML5	BTG2	SOX9	PMAIP1	SELM
epi_GEM_42	KRT7	MGST1	HLA.B	CXCL17	DEFB1	HLA.C	LCN2	AGR2	HLA.A	PIGR	WFDC2	TSPAN1	ZG16B	SMIM22	HLA.DRA	SLPI	HLA.DRB1	MUC1	HLA.DRB5	ELF3	CP	CLDN7	RARRES1	KRT23	XBP1	CD74	MUC4	IFI6	SEPP1	XIST	PDZK1IP1	KRT19	PSCA	NDRG2	FAM3D	LGALS3BP	SAA1	DUSP23	PIP	MMP7	S100A6	CFH	TF	C19orf33	SERPINB3	CLU	CD24	VMO1	OAS1
epi_GEM_43	GPX2	AKR1C2	AKR1C3	GSTM3	AKR1C1	ADH7	NQO1	ALDH3A1	RPS29	CALML5	NTS	SAP25	PGD	FTL	NTRK2	TXNRD1	LGALS7B	NMB	COA6	DCUN1D1	AKR1B10	CXCL14	IFI6	TNFRSF18	CLDN7	ELF3	ACTL8	FABP5	GPC3	B3GNT5	BLVRB	SOX2	EPCAM	ATP11B	HLA.B	UCHL1	KLHL24	MAP1B	TPD52	SNHG19	PFN2	GSTA1	LAMP3	KRT6A	STMN1	DMKN	IGFBP5	GCLC	KRT14
epi_GEM_44	GPX2	NTRK2	NTS	PAGE2	CXCL14	TNNT1	SERPINI1	ATP1B3	RPS3A	KRT14	PTHLH	UGDH	SERPINF1	GPC3	MYC	HSPA1B	EPCAM	NDUFA4L2	FOSB	UBE2S	HSPA1A	SOX2	SPARC	KLF4	CKS2	PAK1	CFD	SNCG	ABAT	MDK	ALDH1A1	COL17A1	TSPAN13	HSPA2	SMIM14	ELF3	GCLC	PPP1R14B	CKB	GJA1	TIPARP	TPPP3	REL	FAM195A	NR4A1	KREMEN2	MYLIP	TBC1D4	MYLK
epi_GEM_45	JAK3	TRABD2A	AC022182.3	KLF12	ZNF568	ZNF829	GPRASP1	VAMP1	CTC.505O3.3	CD226	SAMSN1	RP5.892K4.1	RP11.356I2.4	CARD11	ARHGAP25	IL12RB1	TCAP	PRKACB	LINC00672	RP11.430B1.2	RORA	MAGEE1	RP11.296O14.3	GNG2	C5orf56	CD79B	SIDT1	ZNF708	ATP2A3	RP11.325F22.2	RP11.902B17.1	HELB	RP11.796E2.4	SYTL2	NAP1L6	IL7R	PPP1R16B	GPR155	RP11.7F17.8	ZNF671	GIMAP6	RP11.147L13.15	CTD.2095E4.5	NCAM1	IFNG.AS1	UBXN10.AS1	AK5	BTN3A1	RP11.430H10.1
epi_GEM_47	HSD11B1	CADM1	CXCL6	DMKN	TIMP3	CST6	SOSTDC1	DERL3	MYL9	SLC6A14	SERPINB13	COL5A2	LOXL1	SUGCT	SRPX	AKR1C1	SULF1	NEFL	COL11A1	RHCG	HILPDA	COL1A1	KLK11	FAP	KRT16	CYSRT1	RCN3	THBS2	ANXA3	WNT5A	F3	TNFRSF11B	CD248	GAS1	S100A7	COL1A2	POSTN	CCL11	WFDC1	ENPEP	ACTG2	PRSS27	PTHLH	SMIM5	CTSK	SFRP2	SPINK6	TMPRSS11A	ADAMTS2
epi_GEM_48	TMSB15B	KCNK5	HPGD	TMOD1	FBLN5	ACOT4	AGFG2	ICA1	TBC1D4	LDLRAD4	TRAF1	FAM184A	IGKC	ZNF382	SUPT3H	CPA5	CMPK2	RAB39B	OXNAD1	LINC00176	IL22	RGS1	ISG20	RP11.542M13.3	CD5	RP13.580F15.2	RP11.664D1.1	INSL3	CPA3	MAL	CTD.2576D5.4	MS4A2	LINC00426	P2RY11	TTN	P2RY10	ENO2	LINC00891	CCDC141	CTD.2047H16.4	DUSP10	FUT8	CD3G	CD96	ITM2A	RFESD	TMEM156	RTKN2	DAPK2
epi_GEM_49	LINC00426	RP11.664D1.1	RP13.580F15.2	CD5	INSL3	CCDC141	CTD.2047H16.4	CPA3	MAL	CD96	MS4A2	CHI3L2	THEMIS	AP000476.1	CD3G	ZNF80	SH2D1A	RGS1	RP11.25K19.1	RP3.492J12.2	RGL4	ITM2A	P2RY10	LINC00402	OXNAD1	ABCD2	RTKN2	CLNK	LAX1	TRAC	CHRNA1	BTLA	IL2	SUPT3H	RP11.542M13.3	UTS2	KRT1	TTN	CD40LG	PASK	DUSP16	MAGEH1	GFI1	IKZF3	PIM2	GZMB	PCED1B	RASGRP1	AC104820.2
epi_GEM_50	CXCL9	SOX9	RARRES1	PLK1	FCGBP	CCNB1	JAG1	GABRP	GSTA1	SAA2	DSG3	FABP3	LYPD3	RHOV	CLCA2	CTSV	CXCL17	CDC20	TFPI2	FCER1A	JAG2	ACE	ITGB6	CCNB2	JUP	DSC3	SEMA3C	EMP2	DST	CKB	LY6D	TINAGL1	ITGA6	IL13RA1	PTPRO	TMEM40	PSCA	GPX2	SIRPA	FAM129B	LILRB4	MUC4	TNFSF15	FAM213A	LAMB3	FBLN1	FPR3	CLEC5A	EMILIN2
epi_GEM_51	IFI6	NEAT1	ISG15	RNASE7	SPRR3	C15orf48	TMPRSS2	CCL3	HLA.DRA	DUOX2	CXCL8	SCGB3A1	ECM1	TMPRSS11E	KRT13	CEACAM5	EMP1	SPRR2E	SPRR2A	NDRG2	RND3	KRT23	SLC6A14	SPP1	RDH10	S100A7	CRCT1	LCN2	PDP1	SPRR2F	SAMD9	ATP1B1	IER5	CCL4	SAA2	APOBEC3A	TMPRSS11B	LMO7	EPHA2	SPRR2D	GADD45B	TNFSF10	ERO1A	IDO1	TYMP	IL1RN	MT.ND4	FCER1G	IL36G
epi_GEM_54	RP11.589C21.6	CYB561D2.1	CACNA1C.AS2	CST7	FXYD7	PAX5	ARRDC5	SLC14A1	VPREB3	CNR2	RAB37	CTB.133G6.1	ITPKB.AS1	CD247	RP11.1143G9.5	KLRC4	CD22	CCDC65	RP4.728D4.2	C12orf42	CXCR5	BANK1	MIAT	LACTB2.AS1	CD69	EPB42	CTSG	GNLY	RP11.50I19.2	P2RY8	AC006369.2	AC241585.2	RP11.539L10.2	RP11.23P13.6	CCL5	VIPR2	ATP1A3	RNF125	TNFRSF13C	TRGC2	RP11.936I5.1	IL2	RP5.887A10.1	RP1.8B1.4	FCMR	ZBTB16	NCR3	PRF1	RP4.742C19.13
epi_GEM_56	CCNB1	AURKB	TOP2A	MKI67	CDC20	CENPF	UBE2C	NUSAP1	CCNA2	BIRC5	CDKN3	CCNB2	ASPM	CKS2	PLK1	HMGB2	CDK1	TACC3	KIF20B	MAD2L1	UBE2S	CKAP2	PTTG1	KPNA2	H2AFX	PIF1	RRM2	TNFAIP8L1	ARHGAP11B	LMNB1	MIS18BP1	CDKN2D	HIST1H2AC	KIF22	DBF4	CDKN2C	HIST1H2BJ	TK1	G2E3	HIST2H2AC	SAP30	HIST1H1C	CCDC18	HIST1H4C	CNTRL	TRIM59	HIST1H2BG	SCLT1	LMO7
epi_GEM_57	AKR1C3	GPX2	AKR1C2	SAP25	ALDH3A1	AKR1C1	NTS	ACTL8	UCHL1	GSTM3	ADH7	FTL	CALML5	NQO1	AKR1B10	SNHG19	CLDN7	TSPAN7	PGD	TXNRD1	NMB	CXCL14	NTRK2	IFI6	MX1	TNFRSF18	MAP1B	DCUN1D1	REC8	NPDC1	TNNT1	ISG15	ALDH1A1	GPC3	PPIF	KRT14	PFN2	LGALS7B	ATP11B	GTSCR1	DMKN	PNP	RPS29	HLA.B	SPP1	IL9R	KLHL24	RP11.1399P15.1	B3GNT5
epi_GEM_62	APBB1	ANKRD55	TPSB2	SPINK2	SP140	RLTPR	PMCH	LINC00891	TMOD1	LINC00176	BTLA	STAMBPL1	FAM134B	CCDC64	CPA5	CHRNA1	HDC	FXYD1	KRT1	TPSAB1	LEF1	TNFRSF25	CTD.2576D5.4	MAGEH1	CCR6	RP11.637A17.2	LDLRAD4	ST8SIA1	RP11.430H10.1	RP11.511P7.5	ZNF773	AC145110.1	CLNK	SLC18A2	CCDC152	SERP2	TNFRSF4	DUSP16	AKTIP	ZNF671	IL2RA	TRIM46	ITGA1	PPM1K	ITPRIPL1	IFITM1	FBLN7	IGKC	FAM46C
epi_GEM_73	AK5	RP11.1191J2.5	CTD.3222D19.8	YPEL1	MMP25.AS1	ATHL1	RP5.1068E13.7	ZNF276	RP11.66H6.3	HIPK1.AS1	HOXB.AS1	BEND7	ZNF441	ZNF564	RP4.563E14.1	IFNG.AS1	LGR6	CTD.2035E11.5	RP11.326G21.1	ADHFE1	RP11.7F17.8	GIMAP7	TAGAP	AC093495.4	IPCEF1	LINC01138	RP11.493L12.4	GOLGA8Q	LTB	CXorf65	HAR1A	DUSP2	CTB.31O20.2	RP11.231C14.7	AC008079.10	DENND1C	PGLYRP2	RP11.47L3.1	RP5.1171I10.5	SLC25A45	TESPA1	CELA1	RP11.712B9.2	CBX7	ZNF540	C21orf62	RP11.166B2.5	CTD.3184A7.4	TMIGD2
epi_GEM_77	PAGE2	GPX2	MAP1LC3A	SNCG	CRYAB	HIST3H2A	SMIM14	CFD	RPS3	DYNLL2	CYSRT1	NUPR1	TPD52	SPRR1B	FEZ1	RPS3A	TNNT1	ELF3	MGST1	PDZK1IP1	EMP2	CLDN7	CXCL14	NDUFA4L2	IGFBP2	IL1RN	LCN2	HIST1H2AC	SULT2B1	FAM25A	CKB	DENND6B	DPP4	CA11	ABAT	PCYT2	LAYN	NSG1	TPPP3	NQO1	HIST1H1C	ZNF688	PLEKHA1	HSPA1A	CMB9.22P13.1	NUP50.AS1	APOL2	CSTA	YBX3
epi_GEM_78	CX3CR1	CATSPER1	AC079630.4	CLEC4D	ITGAM	CTC.378H22.2	RP11.1143G9.4	FAM65B	CSF3R	LINC01506	PTGER2	CD36	OLIG1	RETN	AQP9	GPR27	PADI4	FCN1	LIN7A	SULT1B1	KCNE3	TMEM71	SLITRK4	ZBTB16	C11orf21	PRKCB	CD300E	S1PR5	VCAN	RP1.8B1.4	NLRP12	RP6.159A1.4	CD22	EPB42	PAX5	CNR2	RAB37	BANK1	SLC24A4	RP11.50I19.2	DPEP2	VPREB3	MYBL1	CTD.2035E11.3	MATK	CCDC65	RP4.728D4.2	P2RY8	FAM231D
[truncated: 5,000 more columns]

## Sheet: Fib_GEMs
	V1	V2	V3	V4	V5	V6	V7	V8	V9	V10	V11	V12	V13	V14	V15	V16	V17	V18	V19	V20	V21	V22	V23	V24	V25	V26	V27	V28	V29	V30	V31	V32	V33	V34	V35	V36	V37	V38	V39	V40	V41	V42	V43	V44	V45	V46	V47	V48	V49
fib_GEM_1	LUM	MMP2	DCN	COL3A1	COL1A1	C1S	COL1A2	CTHRC1	IFITM3	COL6A2	COL6A1	LGALS1	CTSK	C1R	CALD1	IGFBP7	SPARC	RARRES2	LAPTM4A	COL6A3	AEBP1	SELM	S100A6	S100A11	NNMT	SERPING1	IGFBP4	PCOLCE	TIMP1	CST3	SERPINF1	VIM	LMNA	SFRP2	BGN	FSTL1	CEBPB	CTGF	NEAT1	FN1	SOD2	FTH1	DUSP1	TYMP	FOS	COL5A2	SERPINH1	FBLN2	FBLN1
fib_GEM_2	LRRK2	CYP1B1	TMEM170B	LINC00482	HAL	RP3.525N10.2	S100A12	NFE2	RP11.452H21.4	KCNE3	RBP7	FOLR3	GPR27	HP	RETN	CSF3R	RP6.159A1.4	NLRP12	SLITRK4	VSTM1	FCN1	CTB.61M7.2	FCAR	SLC24A4	OLIG1	AP003774.6	LINC01506	RP11.1143G9.4	CD36	PRAM1	LINC00694	CLEC4D	TLR8	ITGAM	CLEC12A	MNDA	VCAN	CR1	NFAM1	FTL	GAPDH	FTH1	SLC16A3	DUSP1	CEBPB	PHLDA1	IFI27	SAT1	SOD2
fib_GEM_3	SPARCL1	TFPI	COL18A1	COL4A1	COL4A2	MGP	ID4	NOTCH3	COL3A1	CD59	TPPP3	A2M	NDUFA4L2	SOD3	CAV1	GSN	SPARC	MFGE8	COL1A2	COL6A1	CST3	VIM	IGFBP7	SERPINF1	LGALS3BP	ADIRF	TPM1	TIMP1	MT.CO1	COL6A2	CALD1	BGN	LMNA	RGS5	PDLIM1	LGALS1	LAPTM4A	2021-09-04	LHFP	GPM6B	COL1A1	IFITM3	TPM2	MYL9	EPS8	CRIP2	MAP1B	HES4	SDC2
fib_GEM_4	TUBB6	CKAP4	TIMP3	ACTB	C12orf75	TAGLN	ITGA5	P4HA2	PPP1R14B	LOXL1	COL5A3	MAP1B	LMCD1	SEC23A	CCND1	ACTN1	PLOD2	RCN3	FSCN1	S100A12	COL5A1	FKBP11	SPHK1	VCL	CCDC80	LOXL2	UGDH	PTRF	DKK3	PROK2	ADAM12	RAI14	CORO1C	SULF1	LGMN	CD248	NREP	PRKCDBP	P4HA1	LAMC1	MYL9	INHBA	TNFRSF12A	EMILIN1	GLIPR2	PLAU	IGFBP6	MICAL2	MIR4435.2HG
fib_GEM_5	KIR2DL3	LIM2	RP11.428G5.5	IGHD	FCER2	KIR3DL1	A2M.AS1	MLC1	SH2D1B	AC131056.3	PDZD4	TRDC	RP11.297B17.3	KIR2DL1	FCRL6	TKTL1	CD160	GZMK	LINC00926	FCRL1	CXCR2	NMUR1	B3GAT1	RP11.164H13.1	KLRG1	DTHD1	RP11.222K16.2	KLRF1	KLRK1	MS4A1	FAM177B	KLRD1	NCR1	SLC1A7	PRSS57	PTGDR	NKG7	GZMH	ZNF80	GZMA	GZMM	GZMM	KLRB1	PYHIN1	CCL5	FGFBP2	CMTM2	CTSW	LINC00402
fib_GEM_7	CCL21	LRRC17	MT.ND3	XIST	HTRA1	MDK	TCF4	ALDH2	OLFML2B	MXRA5	RHOBTB3	SVIL	ZEB1	XPC	TGFB3	ZBTB20	ZMAT3	NUPR1	DYNC1LI2	F2R	CTSO	GALNT1	SERPINE2	FBXL5	LAMP5	CASC4	SMPD1	RNF130	SNX9	WWTR1	MMP11	LPAR6	ARMCX3	MFSD11	R3HDM2	ZEB2	FOSL2	FAM118A	PGD	MEST	PURA	GPNMB	LY96	ZFP91	PBXIP1	CDH11	ARHGAP12	USP11	CPQ
fib_GEM_9	KIR2DL4	KRT86	DES	SLC27A2	AC002331.1	IL9R	FASLG	IFNG	CXCR6	LINC01358	CPNE7	TMEM155	RP11.356I2.1	ZBTB32	PDCD1	ICOS	AC017002.1	SARDH	LAG3	RP11.1399P15.1	IL17A	KRT81	TNNC1	LINC01260	CCR5	TIGIT	FOXP3	AC020571.3	LINC00996	NTRK1	GNG8	ZBED2	KLRC2	RP11.291B21.2	RP11.291B21.2	TIMD4	SMPD3	TMEM200A	TMEM244	AKAP5	OASL	LINC01281	AC069363.1	TOX2	RAB33A	UNQ6494	PCBP3	CSF1	SIRPG
fib_GEM_10	CYBB	RP11.362F19.1	RASGRP4	ACPP	RGS18	LYZ	CD163	CLEC4E	RNASE2	F13A1	TLR2	ASGR2	MPEG1	SIRPB1	PADI2	RTN1	MEFV	LILRA6	LINC01127	NLRC4	CFP	2021-03-01	FGL2	SIRPB2	DMXL2	CD1D	MGST1	LGALS2	C19orf38	LTF	CLDN3	CD302	CD300LB	TDRD9	FGF4	CDA	RP11.597D13.9	CYP24A1	BST1	RP11.356N1.2	HK3	TLR4	MEGF9	IRAK3	LILRA5	MS4A6A	GAS7	KREMEN2	PLBD1
fib_GEM_11	HLA.C	CTSC	TNFSF10	GUCY1A3	TNFRSF21	DDIT4	EGFL6	WARS	GBP5	COL4A1	GBP1	TGFBI	SNAI2	CTSS	IL7R	IFIT3	APOL1	CLEC11A	KRT14	COL11A1	PRDM1	GPM6B	IDO1	HLA.A	C1orf54	SULF1	S100A2	ADAM12	ITM2C	WNT2	RHOBTB3	PLAU	C2	SPON2	APCDD1	GBP3	MX1	KRT17	USP18	RAI14	THY1	IFI44L	MEST	P4HA1	DKK3	POSTN	SAMD9L	OAS1	COL5A3
fib_GEM_12	IL24	CXCL8	MMP3	TM4SF1	MMP1	SCG5	STC1	IL6	NAMPT	UPP1	ADM	CSF2	STC2	MGLL	HIST1H1C	PDLIM4	MME	BNIP3	RND3	CXCL3	PTHLH	GAPDH	H1F0	PLIN2	IER3	PKIG	CCDC71L	MT2A	NFKBIA	ATP2B1	CD59	RP11.400N13.3	TNC	CRADD	MAFF	INSIG1	CTSL	SOD2	FTH1	PTGS1	PDE4DIP	SERINC2	CD68	INHBA	BNIP3L	PHLDA2	MIR4435.2HG	CITED2	GK
fib_GEM_14	PAGE2	IER2	PTMA	FOS	JUNB	JUN	ADIRF	S100A6	FGF4	FTH1	FGFBP1	DUSP1	CD9	CEBPD	MT2A	IFITM3	GADD45B	FOSB	SOD3	IGFBP7	GSTP1	CALD1	CLDN3	LMNA	BTG2	LGALS1	CPE	LAPTM4A	EGR1	VIM	TSC22D1	SERPING1	MYL9	NEAT1	RPL7	CYP24A1	LTF	HSPB1	TIMP1	SELM	TAGLN	GSN	CST3	C1R	SOCS3	NUPR1	S100A4	IGFBP5	MT.ND4
fib_GEM_16	TNC	KPNA2	CXCL2	CKS2	PMAIP1	ABL2	UBE2S	ICAM1	CXCL8	NFATC2	PTTG1	CXCL3	TUBB2A	POSTN	PHLDA2	DUSP14	RIPK2	MAFF	LACTB	DNAJB1	ERRFI1	KIAA0101	ACKR4	TK1	TNFRSF12A	TUBB4B	MSC	IL32	HSPH1	PFKFB3	VCAN	TYMS	CSGALNACT1	MAP3K8	GTF2B	CREB5	KIF22	CDH13	ZC3H12A	UGCG	MAD2L1	G0S2	COL12A1	SGK1	BAG3	H2AFZ	SOCS2	THBS2	ZNF267
fib_GEM_19	RAMP2	PECAM1	ECSCR.1	TM4SF1	VWF	CLDN5	EGFL7	CDH5	ARHGAP29	CLEC14A	CXorf36	PCAT19	ADGRL4	CALCRL	MGST2	CD93	PLVAP	ANGPT2	A2M	RNASE1	TIE1	VWA1	SOX18	COL15A1	DUSP6	HSPG2	TM4SF18	PCDH17	CD200	NPDC1	MYCT1	ROBO4	MTUS1	CRIM1	HYAL2	RAMP3	STAB1	FRMD4B	PRCP	NFIB	S1PR1	ARL4A	ACKR1	TMEM255B	HOXD9	PTPRE	FAM167B	KLF2	EFNA1
fib_GEM_30	DAPK1	SLC8A1	CPVL	FCGR1A	SORT1	MARCO	RP11.212I21.4	CD33	CCDC170	SLC7A7	NPPC	LILRB3	KCTD12	TFEC	RP11.1008C21.1	XXbac.B135H6.15	CLMN	CLDN14	LRP3	OGFRL1	ALDH3B1	OSCAR	RBM47	CSTA	LILRA2	S100A8	PDK4	S100A9	FPR1	LILRA1	KRT7	CD14	SMIM22	SGMS2	FBN2	VNN1	CES1	LINC00877	C5AR2	KCNE1	ZDHHC1	NRGN	PIGR	MSMB	SIGLEC1	AIF1	AZGP1	RP11.67L2.2	DOK3
fib_GEM_33	CFD	PRELP	SFRP4	MFAP5	FGF7	MGP	SEPP1	CLU	PLAC9	PLA2G2A	ELN	RARRES1	ADIRF	CXCL14	MFAP4	CXCL12	COL14A1	IGF1	IGFBP6	LTBP4	PDGFRL	ABI3BP	CD9	EFEMP1	WISP2	SLPI	TNXB	NFIB	LEPR	FHL1	C3	CYBRD1	IGFBP5	COMP	SFRP1	C1QTNF3	SEMA3C	DPT	NTRK2	PTGIS	SOD3	APOD	TSHZ2	AKAP12	PI16	MGST1	TPPP3	AKR1C3	SMIM14
fib_GEM_34	MYL1	HLA.DRA	ZNF529	CD74	FCER1G	ZNF687	ZNF611	SGK3	TYROBP	S100A9	HLA.DRB1	SLC25A40	PLAGL2	LYZ	ACTC1	ZNF142	RAB11FIP1	TSPAN2	HLA.DPA1	FIZ1	NAA40	SPP1	ACTA1	TMEM191B	PPBP	TTC31	TFF3	C5orf30	BMF	ZNF180	NPIPB15	FBRSL1	KDM1B	TNFRSF1B	SLC24A1	NAIP	ZNF764	LMTK2	TSGA10	SERAC1	TXNIP	ZNF487	RP11.11N9.4	RP11.140K17.3	KIAA1147	FLJ37453	ZNF570	PDE2A	SYT15
fib_GEM_35	NTS	GPC3	COL17A1	UPK1B	LAMC2	DKK1	TREM2	BPIFB1	KCNMA1	EPCAM	CD1E	LAMA3	VSIG4	RP11.1008C21.1	FGFBP1	LY6K	PIGR	ITGB4	TSPAN1	AGR3	MSMB	LPL	CLDN14	CXCL14	MUC16	TMC5	FAM3D	SMIM22	PKIB	FST	SPINK6	PAGE2	TF	AGR2	CTSV	SDC1	CLCA2	KRT7	CHIT1	NPPC	ITGB6	OVOL1	PITX1	AMTN	PTN	DSP	NTRK2	CDC20	DSG3
fib_GEM_37	HIGD1B	SEPP1	STEAP4	SYNPO2	GPX3	GAS6	SMOC2	BCAM	MATN3	CCDC3	TSC22D1	LBH	NDRG2	COX4I2	CD36	SOX4	CDH6	SERPINI1	MT.ND3	FAM13C	PLPP3	RHOB	RCAN2	FABP5	PLCE1	ZSCAN16.AS1	RAMP1	FRMD3	EPS8L1	ASAH1	PGF	MGST2	IGFBP2	RASSF4	FAM162B	SNHG19	CSTB	CDK11B	SDPR	SH2D3C	FAM213A	TXNIP	CHST2	GPNMB	KIF22	C8orf4	COL14A1	AC013461.1	LTBP4
fib_GEM_56	IGHGP	IGKV1.12	IGLV3.1	IGLV6.57	KRT75	IVL	FAM25A	SBSN	KLK5	KLK8	KRTDAP	DEFB4A	KRT6B	GJB6	MYL1	KLK10	KRT6C	IL36RN	SLN	KRT78	SPRR2B	HEPHL1	KLK6	C10orf99	SULT2B1	MYL2	SPINK6	RNASE7	ACTC1	MMP10	SPRR1B	ACTA1	SCEL	RNF39	ACTL8	LGALS7	IL11	CRCT1	IGFL2	LGALS7B	ANXA3	IL36G	SPRR2F	IGHG2	SCG5	TMPRSS11B	IL24	SPRR2G	TMPRSS11E
[truncated: 5,000 more columns]
