# Supplementary material for: An individualized causal framework for learning intercellular communication networks that define microenvironments of individual tumors
Source: PLoS Comput Biol. 2022 Dec 22;18(12):e1010761. doi: 10.1371/journal.pcbi.1010761 (PMC9822106; doi:10.1371/journal.pcbi.1010761)
Supplement: S2 Table — (XLSX) [file pcbi.1010761.s010.xlsx]

## Sheet: Table S2
Table S2, summary of ligand and receptor genes found among top 50 genes of each GEM. Also, transcription facotrs whose binding sites are enriched in the promoters of top 50 genes are included.
	Ligand genes	Receptor genes	Enriched TFs
imm_topic_1	LTB/ITGB2	CD2/ITGB2	JUNB/JUN/FOS
imm_topic_2			FOS/JUNB
imm_topic_3	CCL5	CD2	JUN
imm_topic_4	CXCL8/IL1B		CEBPB
imm_topic_5
imm_topic_6	SELL/LTB/CD40LG	CCR7/SELL/IL7R/CD27/CD40LG/CD6/ICOS	FOS/TSHZ2/TCF7/FOSB/LEF1
imm_topic_7	CCL5/IFNG/ITGB2	CD8A/CD27/CXCR3/ITGB2/CD2/TIGIT/F2R	EOMES
imm_topic_8		IL7R/CCR7	FOSB/FOS/NR4A2/CREM/JUN/ZNF331/KLF2/REL
imm_topic_9	CD40LG	IL7R/CD40LG/TNFRSF4/IL10RA/CD4/CD6	KLF2/RORA/PRDM1/LEF1/GATA3/MYC
imm_topic_10	ITGB2	CSF3R/ITGB2	CEBPD/YBX3/SPI1/POU2F2/CEBPB/ZNF385A
imm_topic_11	TNFSF10/TNFSF13B/CXCL10		IRF7/STAT2/HES4
imm_topic_12	SELL	IL3RA/SELL	TCF4/IRF8/IRF7/SPIB/BCL11A
imm_topic_14	CXCL13/CCL5/IFNG	CD8A/TIGIT	ZNF683
imm_topic_15	CCL5/ITGB2	ITGB2/IL2RB
imm_topic_16	LTB/SELL	TNFRSF18/TNFRSF4/CTLA4/IL2RA/CD27/ICOS/TNFRSF1B/TIGIT/IL2RB/CXCR6/IL1R2/CD2/SELL/CD4/CXCR3	BATF/FOXP3/CREM
imm_topic_17	CSF1/CCL3L3/CXCL8/FASLG	TNFRSF18/ITGA1	ZNF683
imm_topic_18	TNFSF13B	CSF1R/CD4	MAFB
imm_topic_19	CD86/LTB/ITGB2	CSF2RA/ITGB2	SPI1/RUNX3/REL
imm_topic_20	SPP1/FN1/ITGAM	ITGAM
imm_topic_22	CXCL13/IFNG/CD40LG	TNFRSF18/TNFRSF4/ICOS/PDCD1/CTLA4/TIGIT/CD6/CD4/CD40LG	BHLHE40/NR3C1/ZBED2/RORA/TSHZ2/SOX4/STAT4/BATF
imm_topic_23		CD27/TNFRSF17	POU2AF1/MEF2C/XBP1/CXXC5/TCF4
imm_topic_26	SELL/LTB	IL7R/SELL/CCR7/CD27	KLF2/LEF1/MYC/TCF7/TSHZ2/XBP1/SATB1
imm_topic_27	LTB/SELL	SELL/TNFRSF13C	JUN/MEF2C/JUNB/KLF2/IRF8
imm_topic_28	SELL	TIGIT/IL2RA/CD27/CTLA4/SELL/TNFRSF18/TNFRSF4/IL10RA/ICOS/TNFRSF1B/IL2RB	FOXP3/BATF/LEF1/HOXB2
imm_topic_29	SELL/ITGAM/CXCL8	SELL/ITGAM/CD36/IL17RA	EGR1/JUN/CREB5
imm_topic_32	CCL5/ITGB2	ITGB2/CD8A	KLF2/ZEB2
imm_topic_33	CCL5	IL7R/CD8A	KLF2/RORA/RUNX3/YBX3/MYBL1/CEBPD/STAT4
imm_topic_34	CXCL13/IL10/CD28/CD70/TNFSF4	TIGIT/CTLA4/CD27/PDCD1/CD28	TSC22D1/BATF/USF1/TSHZ2
imm_topic_35	TNFSF13B/XCL2/CCL20	CTLA4/IL2RB	NR3C1/SCX/IKZF3/ZNF683
imm_topic_38	SPN/PECAM1/CXCL16	CSF1R/PECAM1/TNFRSF1B	HES4/KLF2/TCF7L2/POU2F2/SPI1/CEBPB/CUX1
imm_topic_40	SELL	SELL/IL1R2	KLF4/ETS2
imm_topic_41		CD6	CREM/REL/STAT4/RUNX3/ZNF331/JUNB
imm_topic_44	CCL20/SPP1/CXCL1/CXCL3/CXCL2/CCL2/TNFSF10		ELF3
imm_topic_49	XCL1/XCL2/TNFSF10/NCAM1	TNFRSF18/NCAM1	FOSB/TCF7/SOX4/IRF8/ZSCAN18
imm_topic_51	CD86/CD40	TNFRSF13B/CD27/CD40	POU2F2/MEF2C/TCF4
imm_topic_57	CXCL13/CD40LG	TIGIT/PDCD1/ICOS/CD27/TNFRSF4/CD40LG/TNFRSF18/CD2	NR3C1/TSHZ2/BATF
imm_topic_61	CCL19/CD86/CCL22	CCR7/CSF2RA	REL
imm_topic_62	LTA/CD70	TNFRSF9/IL2RA/IL21R/IL1R2/CCR1/PDCD1/IL1R1/TNFRSF8	ZBTB32/REL/POU2F2/FOSL2/NR4A1
imm_topic_64	CXCL8/CADM1/PECAM1	TNFRSF17/SDC1/CADM1/PECAM1	XBP1/POU2AF1
endo_topic_1	CCL21/FN1
endo_topic_2	VWF/PECAM1/HSPG2/ESAM	PECAM1/ESAM	TCF4
endo_topic_3	IL11/IL24
endo_topic_4	CXCL13/IFNG/FASLG/IL17A	IL9R/CXCR6/PDCD1/ICOS/CCR5	ZBTB32/FOXP3
endo_topic_5	PECAM1	PECAM1	ELK3
endo_topic_6	TNFSF10/RELN		PROX1/NFIB/SOX4/SMAD1/NR2F2/ELK3/NFAT5
endo_topic_7	CXCL1	ITGA5/ITGA2/FLT4	HES4/CREM/IRF7
endo_topic_8	ITGAM	CSF3R/CD36/ITGAM	NFE2/OLIG1/ATF3/KLF4/MAFF
endo_topic_10	SELE/JAM2/SELP	SELE/JAM2/SELP/ITGA6	TSHZ2/MEF2C/FOS/NR2F2/NFIB
endo_topic_11	PDGFB	FLT1/KDR
endo_topic_12		CSF3R/CD36	LTF/NFE2/OLIG1
endo_topic_14	TNC	ITGB6
endo_topic_15	INHBA/CXCL6/TNC	TNFRSF12A/ITGB6
endo_topic_16	CXCL13/FASLG/IFNG/CSF2/IL17A	IL9R/CXCR6/PDCD1/ICOS/CCR5	ZBTB32
endo_topic_19	IL22/IL10/CD28/TNFSF14	CCR4/CD28/IL12RB2/CD27/CD2	BATF
endo_topic_21	CD28/TNFSF14/IL2	CCR4/CD2/CD27/CD28	ZNF80/BATF
endo_topic_23		CXCR2	ZNF80/TBX21/EOMES
endo_topic_24	XCL2/FASLG/IFNG/CD40LG	CD2/TIGIT/CD8A/CD40LG/IL2RB	SCML4/ZNF80
endo_topic_28	VWF	CD36	KLF4/ZNF385D
endo_topic_30	IL24/CCL21/PDGFB		AEBP1
endo_topic_31	CXCL2/CCL2/TNFSF10/CCL23	IL1R1	CEBPD/JUNB/ZNF385D/EGR1
endo_topic_34			MYBL2
endo_topic_35		SDC1/ITGB4	OVOL1/PITX1/SOX2
endo_topic_38			MYBL2
endo_topic_39	ICAM1/CXCL8/CXCL2/CCL2	ICAM1/TNFRSF12A	MAFF/REL/DDIT3/NFATC2/RORA/XBP1/KLF10/PRDM1/ZBTB10
endo_topic_42	ITGAM	ITGAM
endo_topic_50		ITGB4	LTF/FOS/HEY1
endo_topic_51
endo_topic_59	CXCL11/TNC
fib_topic_1	COL1A1/FN1		AEBP1/CEBPB/FOS/JUN
fib_topic_2	ITGAM	CSF3R/CD36/ITGAM	NFE2/OLIG1/CEBPB
fib_topic_3	COL1A1		HES4
fib_topic_4	INHBA	ITGA5/TNFRSF12A
fib_topic_5	CCL5	CXCR2	ZNF80
fib_topic_7	CCL21/TGFB3	F2R	TCF4/ZEB1/ZBTB20/ZEB2/FOSL2/PURA/ZFP91
fib_topic_9	FASLG/IFNG/IL17A/CSF1	IL9R/CXCR6/PDCD1/ICOS/CCR5/TIGIT/CTLA4	ZBTB32/FOXP3/ZBED2
fib_topic_10			LTF
fib_topic_11	TNFSF10	IL7R	SNAI2/PRDM1
fib_topic_12	IL24/CXCL8/IL6/CSF2/CXCL3/TNC/INHBA		MAFF
fib_topic_14			FOS/JUNB/JUN/CEBPD/FOSB/EGR1/TSC22D1/LTF
fib_topic_16	TNC/CXCL2/ICAM1/CXCL8/CXCL3	ICAM1/TNFRSF12A	NFATC2/MAFF/MSC/GTF2B/CREB5/ZNF267
fib_topic_19	PECAM1/VWF/CDH5/HSPG2	PECAM1/CDH5	SOX18/NFIB/HOXD9/KLF2
fib_topic_30		SIGLEC1	TFEC
fib_topic_33	CXCL12/COMP	LEPR	NFIB/TSHZ2
fib_topic_34	SPP1/PPBP	TNFRSF1B	ZNF529/ZNF687/ZNF611/PLAGL2/ZNF142/FIZ1/ZNF180/ZNF764/ZNF487/ZNF570
fib_topic_35		ITGB4/SDC1/ITGB6	OVOL1/PITX1
fib_topic_37		CD36	TSC22D1/SOX4
fib_topic_56	IL11/IL24
epi_topic_1		SDC1	YBX3/CEBPD/TSC22D1/FOS/JUN/SOX4
epi_topic_2	ITGAM	CSF3R/CD36/ITGAM	OLIG1/NFE2
epi_topic_3	IFNG/FASLG/CXCL13/CSF2/IL17A/IL24	IL9R/CXCR6/PDCD1/CCR5/ICOS	ZBTB32/FOXP3
epi_topic_4	CTSG/CCL5/IL2/XCL2/CD40LG	CD8A/CXCR5/CD2/CD40LG	SCML4
epi_topic_5		CXCR2	ZNF80/EOMES
epi_topic_6	CCL20/VCAM1	IL1R2/VCAM1	ELF3/LTF/PITX1
epi_topic_7	TNC/TNFSF10/FN1/INHBA	TNFRSF12A/ITGB6/ITGA6
epi_topic_8	CCL20		ELF3/BHLHE40/KLF5
epi_topic_9			PURA/KDM2A
epi_topic_10			TFEC/ZGLP1
epi_topic_11			ELF3/MXD1
epi_topic_12		ITGB4/CSF2RA	EHF
epi_topic_13	ITGA9/COMP/XCL1	CX3CR1/CXCR2/ITGA9	ZNF677/HOXB4/SP140
epi_topic_14	IL24/IL11/CSF2
epi_topic_15	TNFSF4/CD28/TNFSF14	TNFRSF4/IL2RA/CD28/TNFRSF18/CD27	ETV1/MSC
epi_topic_16	XCL1	IL2RB/CD8A/TNFRSF9	BATF/GFI1/DPF3/GATA3/IKZF3
epi_topic_17	IFNG/FASLG/CXCL13	PDCD1/CXCR6/IL9R/TIGIT/ICOS/CD2/CXCR3	ZNF80/ZNF683
epi_topic_18	CD28	CXCR3/ICOS/CCR7/CD28/CCR4	ZNF101
epi_topic_20	SELL	SELL/CXCR2/CD22	ZBTB16/MYBL1/STAT4
epi_topic_21	SPP1/CCL3L3/CXCL3/IL1B/CXCL10/CXCL8		HOXB2
epi_topic_22		TNFRSF12A
epi_topic_23	CXCL8		ELF3/GRHL1
epi_topic_24	VEGFA	TNFRSF12A/ITGA6
epi_topic_25	COL1A1	PDGFRB	PRRX1/AEBP1
epi_topic_26	HSPG2/VCAM1/PDGFA	ITGB4/IL6ST/ITGB6/VCAM1	NFIB/TSHZ2/PRRX1/TCF4/TSC22D1
epi_topic_30			SOX2/MYC
epi_topic_31	CXCL10	CX3CR1	HES4
epi_topic_32		CSF3R	NFE2/OLIG1/SOX9/HES4/HES1/EGR1
epi_topic_35		TNFRSF17	SNAI2
epi_topic_36	CXCL13/IFNG	IL9R	TWIST2/ZBTB32
epi_topic_37	IFNG/FASLG/CXCL13	IL9R/CXCR6/PDCD1/ICOS	ZNF273/ZNF324/STAT6/ZNF562
epi_topic_38			LTF
epi_topic_39	SPP1/CCL3L3/CXCL3/IL1B	ITGB8
epi_topic_41	CCL20/VCAM1	VCAM1	SPIB/PRRX1/TCF4/SNAI2/NFE2L3/NFIB/SOX9
epi_topic_42			ELF3/XBP1
epi_topic_43		TNFRSF18	ELF3/SOX2
epi_topic_44			MYC/FOSB/SOX2/KLF4/ELF3/REL/NR4A1
epi_topic_45	NCAM1	CD226/IL12RB1/IL7R/NCAM1	KLF12/ZNF568/ZNF829/RORA/ZNF708/ZNF671
epi_topic_47	CADM1/CXCL6/COL1A1/CCL11	CADM1/TNFRSF11B
epi_topic_48	IL22		ZNF382
epi_topic_49	IL2/CD40LG	CD40LG/ITGA1	ZNF80/GFI1/IKZF3
epi_topic_50	CXCL9	ITGB6/ITGA6/IL13RA1	SOX9
epi_topic_51	CXCL8/SPP1/TNFSF10
epi_topic_54	CTSG/CCL5/IL2	CD22/CXCR5/TNFRSF13C	PAX5/ZBTB16
epi_topic_56
epi_topic_57	SPP1	TNFRSF18/IL9R
epi_topic_62		CCR6/TNFRSF4/IL2RA/ITGA1	SP140/LEF1/ZNF773/ZNF671
epi_topic_73	LTB		ZNF276/ZNF441/ZNF564/ZNF540
epi_topic_77			ELF3/ZNF688/YBX3
epi_topic_78	ITGAM	CX3CR1/ITGAM/CSF3R/CD36/CD22	OLIG1/ZBTB16/PAX5/MYBL1
