# Supplementary material for: An individualized causal framework for learning intercellular communication networks that define microenvironments of individual tumors
Source: PLoS Comput Biol. 2022 Dec 22;18(12):e1010761. doi: 10.1371/journal.pcbi.1010761 (PMC9822106; doi:10.1371/journal.pcbi.1010761)
Supplement: S7 Table — (CSV) [file pcbi.1010761.s015.csv]

	epi_GEM_1	epi_GEM_2	epi_GEM_3	epi_GEM_4	epi_GEM_5	epi_GEM_6	epi_GEM_7	epi_GEM_8	epi_GEM_9	epi_GEM_10	epi_GEM_11	epi_GEM_12	epi_GEM_13	epi_GEM_14	epi_GEM_15	epi_GEM_16	epi_GEM_17	epi_GEM_18	epi_GEM_20	epi_GEM_21	epi_GEM_22	epi_GEM_23	epi_GEM_24	epi_GEM_25	epi_GEM_26	epi_GEM_30	epi_GEM_31	epi_GEM_32	epi_GEM_35	epi_GEM_36	epi_GEM_37	epi_GEM_38	epi_GEM_39	epi_GEM_41	epi_GEM_42	epi_GEM_43	epi_GEM_44	epi_GEM_45	epi_GEM_47	epi_GEM_48	epi_GEM_49	epi_GEM_50	epi_GEM_51	epi_GEM_54	epi_GEM_56	epi_GEM_57	epi_GEM_62	epi_GEM_73	epi_GEM_77
TCGA-4P-AA8J	-0.088604079	-0.10374738	0.34454531	-0.098966947	-0.107699513	0.001784033	0.230883952	-0.352888716	-0.580852672	0.20008003	-0.459137478	-0.118309611	0.062427638	0.15153454	0.202270375	0.099813507	0.109448091	0.156901285	0.105543028	-0.183371225	0.086079982	-0.406898753	-0.283351394	0.686332885	0.248780261	-0.457964832	-0.302521928	-0.11982852	-0.100828684	0.182361368	-0.136628623	0.187148536	-0.22619666	-0.08533181	0.149404016	-0.503105997	-0.323296833	0.12613623	0.404673265	0.278442311	-0.217408833	-0.321669036	-0.223211873	0.02275336	-0.456525088	-0.402557794	0.317535233	0.313266061	-0.003836325
TCGA-BA-4074	0.015546527	0.214647622	-0.186502374	-0.358016724	-0.136656946	0.074076404	0.307253463	-0.285151173	-0.543883868	0.1524243	-0.32297652	-0.046494808	0.190483289	0.105969158	-0.168493276	-0.24408471	-0.36776501	-0.301089603	-0.145723679	-0.080284798	0.564837243	-0.388429306	-0.003712352	0.525884045	0.024160897	0.450993641	0.021955709	-0.005029411	0.049465491	0.240674261	-0.421671162	0.343211491	-0.03111257	0.213263232	-0.046125918	0.150480579	0.193210223	0.038537918	0.327650495	0.135650355	-0.191562803	-0.273930148	-0.334323562	-0.381688741	0.627666327	0.169058452	0.077806238	-0.204022924	0.158458908
TCGA-BA-4075	0.343037783	0.480512113	-0.278791746	-0.542246671	-0.254922005	0.261850906	0.433877075	0.044599165	-0.601653582	0.387842928	-0.191778325	0.115202894	0.397323206	0.0407368	-0.486179474	-0.354217232	-0.547790436	-0.42187304	0.219812354	-0.102540426	0.54188431	-0.092001909	0.431213577	0.081447075	0.221431177	0.440791238	0.241929734	0.308303251	-0.115082627	-0.312519067	-0.445054651	0.499922487	0.136927618	0.206890562	0.167811952	0.279332766	0.253065219	-0.368807002	0.09544571	-0.074757197	-0.386586903	0.002114803	-0.276584863	-0.287802521	0.297398409	0.207671326	-0.078788955	-0.38254663	0.124648729
TCGA-BA-4076	0.259957011	-0.273863733	-0.052924662	-0.50572657	-0.447786498	0.327255303	0.197947611	0.347050358	0.084501548	-0.259756216	0.435685186	-0.081074269	0.005597393	0.422954155	-0.213052464	-0.178407997	-0.491585956	-0.405752864	-0.261248566	-0.12139415	0.235464949	0.488671994	0.584888374	-0.30469314	-0.197267187	0.381281914	0.520923804	0.012459916	0.451525655	0.26354293	-0.031944006	0.435875863	0.079551637	-0.097635957	-0.117610219	0.200181666	0.05540302	-0.159484528	0.149788101	0.200350206	-0.088445713	0.249878301	0.05313332	-0.185136637	0.376198952	0.126128368	-0.217593125	-0.118980791	0.413935101
TCGA-BA-4077	-0.006358103	0.098787935	0.193077154	0.337001692	0.139913055	0.331355076	0.387235418	0.322963369	-0.399963804	0.419622338	-0.012024664	0.204575252	0.048477173	-0.021848197	0.156703978	0.385565961	0.373991106	0.234930863	0.138924088	0.183457526	0.17255163	0.172961755	-0.255770908	-0.405814484	0.016339203	0.236822631	0.188612867	-0.257690742	-0.205138427	-0.157064343	-0.308931738	-0.064702496	0.005728467	-0.037035948	0.484452835	0.206342746	-0.303877211	-0.096317879	-0.415812552	0.346982856	0.08561671	0.434256218	0.189223344	0.071345158	0.404936618	0.125465648	-0.004474345	-0.266666381	-0.121130657
TCGA-BA-4078	-0.299311241	0.069356494	-0.365872353	-0.105743122	-0.055594753	-0.091706202	-0.316456266	-0.368443084	-0.093159031	0.306665391	-0.745103708	0.016652244	0.337633893	-0.605527482	0.061568026	0.096863236	-0.073918954	0.103549388	-0.178720251	-0.4734298	-0.123637259	-0.700778864	-0.605617891	0.566939602	0.548975076	-0.260348621	-0.70075812	0.039835962	-0.408987846	-0.157639408	0.301178083	-0.617785992	-0.454199523	0.422833856	-0.56074224	-0.191612721	0.088216993	0.386908802	0.106672915	0.082990338	0.016427365	-0.080208357	-0.559592263	0.029890396	0.103085928	-0.26957112	0.33574521	0.451214029	-0.397776672
TCGA-BA-5149	0.216145957	-0.529100187	-0.013644967	-0.438760451	-0.436215304	-0.028952153	0.544899962	-0.333855703	0.365319536	-0.452513134	-0.06553466	-0.172394673	-0.383409972	0.303035562	0.019377857	-0.245233958	-0.303555699	-0.286576546	-0.408133171	-0.288455833	0.717604371	-0.161926335	0.645445347	0.070535814	0.306404586	0.024223624	0.197580163	-0.31330301	0.087781527	0.238304491	-0.026267265	0.208554571	-0.082179891	0.035095824	-0.442960493	-0.408045839	0.107388351	-0.446349676	0.077942735	-0.367646249	-0.253602378	0.166183618	-0.248109683	-0.503111837	0.603431424	-0.429292467	-0.474417063	-0.549157407	-0.22084862
TCGA-BA-5151	-0.44877895	0.480490771	-0.115259484	-0.187483559	0.010119195	-0.296521732	0.08067712	0.023743287	0.045399039	-0.071335949	0.441598078	-0.275946473	0.186965071	0.363583262	-0.030739909	0.130906649	-0.380045094	0.073395131	0.240464694	0.380796745	-0.47635834	0.468410026	0.100024066	-0.133021443	-0.128094666	-0.507522323	0.457518516	0.054878829	0.420453301	0.390917105	-0.262741647	-0.07281516	0.282116904	-0.265300945	-0.261029803	-0.30304166	-0.423664271	-0.18195888	0.214866244	-0.046864338	0.298458597	-0.017537192	0.387220673	-0.134739305	-0.498940269	-0.257058245	-0.137095596	-0.489023147	-0.319754954
TCGA-BA-5152	0.006070048	-0.028853577	0.265131168	0.367640828	0.150504262	0.263547594	-0.219237963	0.086739591	-0.405655494	-0.040850828	0.454844052	-0.064296286	0.057864494	-0.05725768	0.391950267	0.29439368	0.454773255	0.208746034	0.146944175	0.420775923	0.155004894	0.473396858	-0.166231186	-0.182418137	-0.539826029	-0.065757939	0.39885455	-0.24642961	0.127806969	0.429643718	-0.156369155	0.395539251	0.277980933	-0.363426022	0.28866137	-0.12431773	-0.37443402	-0.440978198	-0.069150083	0.092057847	0.136857423	-0.119431778	0.424692284	0.077047167	-0.10601979	-0.090481172	-0.051912161	-0.427756693	-0.079479768
TCGA-BA-5153	-0.346056084	-0.328958456	-0.23687337	0.639505653	0.410992693	0.488981233	-0.605655223	-0.1273432	0.370998416	-0.181661727	-0.513945542	0.116613951	0.114544617	-0.648193912	0.155448653	0.528954256	0.484951863	0.512734093	0.368893333	-0.195166621	-0.274180306	-0.511228912	-0.517710936	-0.426370021	0.391253901	-0.35888469	-0.618679273	-0.254811231	-0.617110536	-0.551514917	0.212169864	-0.563347077	-0.061807834	0.46590797	-0.238156197	-0.393169544	-0.146113182	0.375017155	-0.500217513	0.380741772	0.425906385	-0.031319921	-0.328937113	0.409910677	0.377650661	-0.438100281	0.001564918	0.178413494	-0.389966581
TCGA-BA-5555	-0.046224717	-0.223302321	-0.388496449	-0.103115683	0.057286115	-0.037574057	0.072680152	0.23577191	0.374423611	0.077362841	0.08756328	0.334563031	-0.086431864	-0.436334701	0.147390254	0.080999693	0.023949348	-0.218972118	-0.045532119	0.38461628	-0.303886166	0.081939855	-0.318399523	-0.405357585	-0.158095878	0.355209963	-0.216841011	-0.189960635	-0.198243208	-0.362266432	0.073614522	0.143442513	0.144775276	0.015206247	0.575069816	0.458806344	0.472132369	0.141295738	-0.083397667	-0.005850181	0.042062136	0.367665644	0.12669894	-0.045356114	0.214313864	0.385479717	-0.101080793	-0.160234253	0.312354702
TCGA-BA-5556	-0.466257078	-0.068152142	0.206084903	0.709174918	0.419340888	-0.31860086	0.294863395	-0.221356725	0.115124372	-0.030892929	0.291548653	-0.217482207	0.016196325	-0.286502025	0.05071921	0.61908295	0.709759614	0.566817708	0.264027278	0.382209003	-0.37346158	0.318131106	-0.25365135	-0.583302333	-0.372372029	-0.546002575	0.293134288	-0.457451071	0.001157126	-0.082454381	0.088324332	-0.106633027	0.044365391	-0.394076956	0.376529375	-0.488631115	-0.533892874	0.198463044	-0.345079206	0.142779991	0.461938899	0.128705375	0.245845708	0.420255055	-0.453693667	-0.413401805	-0.077869814	-0.003380921	-0.376015981
TCGA-BA-5557	-0.228209889	0.492448182	-0.053910253	-0.159382515	0.148349291	-0.199797912	-0.016234178	-0.231435854	-0.381989082	0.370527242	0.5568868	-0.145884202	0.034568432	0.558122764	0.134740237	-0.149098955	-0.486671208	-0.314241055	0.292485088	0.420178744	-0.636602082	0.466971719	0.490434304	0.530459429	-0.395291519	-0.565166191	0.40328173	0.186111779	0.291703501	0.433963447	-0.50546827	-0.100009075	0.476621733	-0.328082637	-0.355667187	-0.435924189	-0.392270343	-0.230660761	0.361896775	-0.325231889	-0.286189	0.079818955	0.438241834	-0.219580867	-0.775388335	-0.310592185	-0.394072661	-0.449290891	-0.294247218
TCGA-BA-5558	-0.063430306	0.422836542	0.19220621	0.165707697	0.164326596	-0.406066834	0.102175002	0.017690559	0.306054129	0.122437525	0.498036474	-0.268048488	0.089525766	0.348337977	0.221760291	0.213496202	-0.005828895	0.013531558	-0.049496449	0.421335017	-0.288997097	0.487948769	0.392605474	-0.421414717	-0.417169022	-0.307107704	0.544570325	0.128160248	0.386242388	0.356350239	0.034945694	0.062558147	0.286107113	-0.324483286	-0.287408482	-0.203655137	-0.236411995	-0.454822347	-0.03156378	-0.370603468	0.065274602	0.172370018	0.337395929	-0.109209841	-0.298848279	-0.026835794	-0.043479695	-0.348946732	-0.102031732
TCGA-BA-5559	-0.57905061	0.283066758	0.213594051	0.63887007	0.308113651	0.009687879	-0.601645438	-0.447727922	0.445610016	0.416922312	-0.802828708	-0.121584931	0.087918607	-0.589826977	0.112153311	0.673584197	0.692765368	0.741697823	0.411723503	-0.454266603	-0.439153153	-0.726962487	-0.705291476	-0.182718238	0.210087446	-0.531508497	-0.707457868	-0.337646176	-0.674567261	-0.428205285	0.382690975	-0.608427856	-0.408310007	0.261849623	-0.447648692	-0.532851263	-0.432416778	0.570044694	-0.525305713	0.369181878	0.548860201	-0.278583569	-0.549830272	0.505374099	0.368696673	-0.474002114	0.347816004	0.513645222	-0.418921961
TCGA-BA-6868	0.378231145	-0.169293078	-0.090881294	-0.419917466	-0.083730954	0.106350262	0.369856804	-0.049764168	-0.025806015	-0.267682989	-0.148363606	-0.123175584	0.192591384	0.285427405	-0.224754751	-0.316086977	-0.410082573	-0.370091548	0.088935359	0.037399901	0.405151157	0.000725681	0.548003481	0.031205067	0.407105208	0.038805057	-0.066342411	0.226252607	0.205258944	0.060925827	-0.169761057	0.411067671	0.14336197	0.041925613	-0.205728841	-0.198865929	0.112133334	-0.314417858	0.073099037	-0.345573226	-0.480638774	0.179619674	0.125458531	-0.036113604	0.049677181	-0.126854586	-0.194953271	0.007242628	0.12508688
TCGA-BA-6869	0.443400206	-0.162845203	-0.140280259	0.162344398	-0.063430054	0.489711233	-0.383352083	0.489624816	-0.014058809	-0.364598324	0.578750377	0.176280767	-0.18503305	-0.038561751	0.185271631	-0.009710567	0.032727273	-0.256928381	-0.17391697	0.446293211	-0.189471156	0.544964113	0.468494021	-0.388575998	-0.229804289	0.499135092	0.259991447	0.254995379	0.131530208	-0.008084531	-0.12373794	0.433853307	0.545263819	-0.012156843	0.557823743	0.587063127	0.566721009	-0.521263043	-0.051016097	0.033187844	-0.249049152	0.148786872	0.489840495	-0.149034877	-0.339535445	0.437267554	-0.236737421	0.250013665	0.622801972
TCGA-BA-6870	0.38464469	-0.175602588	-0.142307042	0.110127105	0.033145288	0.100803076	0.288442514	0.158709023	-0.398891042	-0.431363041	0.287608052	-0.259533653	0.222848878	0.122560596	0.068424007	0.036614991	-0.281580776	0.2358839	0.376169992	-0.266392104	0.236688709	0.302821827	0.316872072	-0.372246997	-0.151839855	0.037606909	0.151197027	-0.121907211	0.183443124	0.172865331	-0.34778908	0.408707547	-0.218717786	-0.330593302	0.033243182	0.100152687	-0.105631907	0.19120219	-0.087942647	-0.112844327	0.166701739	-0.047293895	0.192737145	0.370947089	-0.155810402	0.123355062	0.221388125	0.069372775	-0.176591491
TCGA-BA-6871	-0.540069332	0.346181629	-0.039274434	0.330176531	0.285371068	0.343159607	-0.460554082	-0.378344279	-0.353742744	0.0438326	-0.76443025	-0.254034847	0.350106511	-0.482703036	0.022026487	0.084265485	0.298543851	0.01301782	0.238168317	-0.38111457	0.187740127	-0.718115443	-0.633981548	0.680717384	0.256802116	-0.121089402	-0.672940903	0.193460602	-0.620168888	-0.08427015	0.094335014	-0.512121588	-0.396421405	0.404219044	-0.486542552	-0.422302882	-0.256445274	0.292467939	0.061463232	0.35059976	0.174731936	-0.420736324	-0.576508762	0.271364802	0.513662868	-0.428673116	0.236984064	0.145355643	-0.409922363
TCGA-BA-6872	0.356511609	-0.359834277	-0.169242515	-0.400950598	-0.478971957	0.156697128	0.562757407	0.002602634	-0.265674764	-0.374352818	0.387800092	0.130905154	-0.162028721	0.347834163	-0.086796992	-0.168951773	-0.494487454	-0.428370309	-0.293232134	0.095713236	0.623366999	0.275861553	0.593446178	0.321379534	-0.074150174	0.451584253	0.488685026	-0.058202392	0.470265294	0.348795253	-0.337476147	0.54380903	-0.060828221	-0.030611663	0.213794969	0.341210748	0.147783895	-0.150717824	0.386021322	-0.115435385	-0.430036547	0.32224223	0.099305627	-0.263915239	0.242437316	0.389666535	0.024314203	-0.485202954	0.020773762
TCGA-BA-6873	0.007281805	-0.317885106	0.004090647	-0.06379668	-0.103904516	-0.339354545	0.642816057	-0.475575586	0.407108138	-0.321218071	-0.469020002	-0.17221278	-0.312605614	0.092095457	-0.104241312	0.153707507	-0.251707233	0.211896586	0.036716298	-0.46625151	0.638338702	-0.486221622	0.436368073	-0.324142234	0.376233974	0.111262305	-0.018292391	-0.321361062	0.178871504	-0.020120768	0.224102798	0.022265194	-0.417231251	-0.079818995	-0.434494199	-0.143710395	-0.161955308	0.158178166	-0.058531208	-0.059712452	-0.06220874	0.149302982	-0.461115876	-0.192046238	0.568433917	-0.074662261	-0.26625409	-0.170128228	-0.438075234
TCGA-BA-7269	0.611308078	-0.350321781	0.24075947	-0.361036386	-0.396383001	0.351519272	0.050521252	0.415291973	-0.447527613	-0.13856386	0.396069227	0.103340849	0.006719508	0.412305198	0.057975889	-0.407417168	-0.199674493	-0.477828183	-0.356167528	0.079583039	0.059840979	0.298200021	-0.013000536	0.564738498	0.067792808	0.473372745	0.447791689	0.097865008	0.269729993	0.394353392	-0.346683663	0.47120068	0.071401938	0.197352247	0.411288296	0.40779893	0.321584833	-0.426896243	0.428454673	-0.14089645	-0.366445252	-0.126004732	0.164952689	-0.298366229	-0.290958468	0.366454018	-0.054023164	-0.212441237	0.376067131
TCGA-BA-A4IF	0.072851553	0.017234533	-0.016220654	-0.206693166	0.053224012	0.230988186	-0.012624474	0.302820296	0.302980754	-0.132938356	-0.100199777	0.32575451	0.281911333	0.328193514	-0.134402894	-0.306153738	-0.399507207	-0.35829338	0.218703045	0.045387914	0.400132785	-0.34250635	0.40454931	-0.208307471	0.177694035	0.57258666	0.367600591	0.054249802	0.386451197	0.228138601	0.072625092	-0.021619662	-0.305011893	0.319274436	0.313459114	0.549519658	0.531977199	0.109546952	0.144528444	-0.113072275	-0.41600685	0.105121688	-0.294226764	0.346142416	0.448405258	0.47602062	0.167765942	0.304356963	0.486399017
TCGA-BA-A4IG	0.422018804	-0.371999507	0.033644319	0.366507438	0.393557512	0.132839774	-0.446519708	0.51078079	-0.0387786	-0.317268213	0.396378757	0.243024124	-0.107195554	-0.226744571	-0.051353167	0.110451786	0.228108906	0.244966796	0.408926747	0.016572916	0.261738209	0.239100617	0.125241634	-0.699973931	-0.303427987	0.624637888	0.158633794	0.05496765	-0.087245357	-0.197953094	0.25288311	0.075947942	0.244104235	0.232782932	0.06842988	0.559630965	0.442630424	0.063917293	-0.450213437	0.365449822	0.362824503	0.272694826	0.240470927	0.492989352	0.623939942	0.392761928	-0.040860647	0.301054948	0.303533948
TCGA-BA-A4IH	-0.371998098	-0.246808887	0.054583796	0.072718275	0.016807497	0.349269724	-0.536444973	0.154668757	-0.215731785	-0.191673249	-0.223366517	0.066243883	0.035277269	-0.062988282	-0.013999413	0.12324985	0.060779221	0.27688521	0.014887625	0.160548046	0.076497368	-0.304857543	-0.609066146	-0.041742783	0.314868462	-0.011143186	-0.398055213	-0.068887585	-0.430612531	-0.08264126	-0.019057543	-0.491964712	0.237061309	0.511002731	-0.17025479	-0.114844661	-0.007586389	0.148180238	-0.049126099	0.281893435	0.246176676	-0.258164329	0.19918027	0.057908979	0.587141978	-0.291918245	0.068798424	0.082581363	-0.23049251
TCGA-BA-A4II	-0.344117583	0.286895728	0.320460399	0.066530929	0.058609028	0.135614577	-0.322502455	0.209096047	-0.010382831	-0.136444832	0.564190631	-0.157333573	0.135197987	0.377863208	0.088395873	0.056437048	0.108465955	-0.080346213	0.010947203	0.293264572	-0.307403175	0.417297698	0.104720537	-0.049219763	-0.421251538	0.330622494	0.436989915	0.166127825	0.468925074	0.467970419	-0.066833523	-0.169768876	0.13364769	-0.002745701	-0.315215402	0.359894621	0.171433743	-0.382773038	0.323799101	-0.195759144	-0.058962399	-0.139183313	0.237096649	-0.171910666	-0.184410712	0.341881191	-0.259320308	-0.156644558	0.133077868
TCGA-BA-A6D8	0.367939191	0.180590227	-0.147070684	-0.084760308	0.096808804	0.254658456	-0.227168074	-0.133599834	-0.559500188	0.106231297	-0.190686152	-0.03237755	0.364486747	-0.04414034	0.05329462	-0.341339294	-0.358023864	-0.385469413	-0.11131825	-0.255257123	0.374544142	-0.255947288	-0.104446196	0.497436755	0.068846997	0.555375978	-0.085745524	0.231348085	-0.080280741	0.003558262	-0.344091586	0.326165281	-0.186356611	-0.067855596	0.078602037	0.465762824	0.301186491	-0.395127088	0.233562293	-0.030098675	-0.230335677	-0.169818009	-0.354151419	0.106092784	0.012657887	0.45770774	0.365289135	0.360589151	0.399449634
TCGA-BA-A6DA	0.59621419	-0.028801473	0.288628461	-0.184313128	-0.053942501	0.376989764	0.263402474	0.446660461	-0.375063848	-0.131180434	0.706835307	0.091969371	-0.008806368	0.490508697	0.130199661	-0.39688789	-0.086751867	-0.405096463	-0.31096226	0.46176393	0.296405142	0.651197776	0.643297622	-0.126756904	-0.325662759	0.452748255	0.682181032	0.270106724	0.572415191	0.431521566	-0.246813163	0.609454903	0.482420541	-0.065660246	0.447875288	0.316434533	0.287661318	-0.510061902	0.246615559	-0.234148983	-0.378132378	0.188412652	0.531513787	-0.139273599	-0.190019444	0.45674472	-0.258603135	-0.367326782	0.44003712
TCGA-BA-A6DB	-0.154189166	0.067641839	0.476279668	0.682317774	0.48790582	-0.221615253	-0.121486409	-0.166934599	-0.596718862	0.020194998	0.351566635	-0.223498617	0.272716883	0.301258374	0.497785453	0.456834705	0.542401773	0.691165975	0.533815768	0.087212439	-0.5740301	0.173501083	-0.477285972	0.11562286	-0.422886605	-0.486473512	0.327679569	-0.164534695	0.342971752	0.408248579	-0.155763834	0.08947808	0.128538141	-0.249177991	-0.148372595	-0.406297584	-0.372983331	0.333917763	0.045944662	0.435323749	0.580047255	-0.273682966	0.393585699	0.561275108	-0.742751776	-0.345452411	0.523361572	0.57845798	0.02086163
TCGA-BA-A6DD	0.247702206	-0.462158008	-0.058696253	0.440561187	0.32943278	0.381187082	0.393208969	0.28795272	-0.619259136	-0.16334872	0.617039204	-0.089354716	-0.118745735	0.242650258	0.303222236	-0.125163572	0.260538091	0.131256626	0.181715364	0.431462766	0.454190883	0.544248992	0.063089552	0.20581621	-0.383831202	0.284384361	0.613276292	-0.38573852	0.415141066	0.30691256	-0.393289825	0.626451211	0.198572028	-0.16946508	0.56044363	0.187844237	-0.343728992	-0.235884038	0.391495088	-0.006652853	0.137388885	0.18093186	0.483156379	0.116832944	0.429821435	0.186437859	-0.073174582	-0.048528651	0.293751044
TCGA-BA-A6DE	0.160530775	-0.295983234	0.051815625	-0.145160331	0.059299255	0.061393667	0.072242238	0.086787886	0.366463416	-0.219429559	0.322461909	-0.142356018	-0.009627009	0.424772928	-0.219702377	-0.104213824	-0.364274686	-0.327126321	-0.263715975	0.379771402	0.161995041	0.24071818	0.183668314	-0.424254502	-0.034029302	0.394801534	0.284577413	0.021026392	0.361053963	0.342748138	0.129211368	0.279838926	0.366944653	-0.184331315	0.120156244	0.378587287	0.499520026	-0.155459732	-0.089688082	-0.031897393	-0.261242685	-0.058671411	0.412600743	-0.105396805	0.597275994	0.340524662	-0.179583278	0.256741281	0.486289897
TCGA-BA-A6DG	-0.305828242	0.550960464	0.201868758	-0.080432384	0.113341433	-0.27978546	0.227443106	-0.399858786	-0.428831909	0.17057261	-0.137319676	-0.39650139	0.302579559	0.39632056	0.025915537	-0.267031199	-0.278614336	-0.15194468	0.040041179	-0.33070288	-0.510515017	-0.227257004	0.100642169	0.74817596	0.143849453	-0.593487905	-0.36731508	0.409911435	0.005326695	0.370096499	-0.318459366	0.079555497	-0.123395266	-0.173733856	-0.508080178	-0.492449864	-0.37068541	0.165737321	0.523902196	-0.193116479	-0.257248	-0.346453709	-0.262686098	-0.318954159	-0.765366961	-0.407279549	0.000404256	-0.043302648	-0.392567243
TCGA-BA-A6DI	0.528466964	-0.459107964	-0.334819142	-0.543888784	-0.210955477	0.311678649	0.319127714	0.577513135	0.1595309	-0.419427787	0.491837137	0.236798443	-0.17474661	0.310827224	-0.254432263	-0.289416068	-0.502133909	-0.428440699	-0.090847042	0.527846676	-0.1418977	0.535605258	0.352776977	-0.609015275	-0.072596269	0.216221821	0.30662301	0.071778173	0.357840861	-0.064697199	-0.103809068	0.570224927	0.483632455	0.096202954	0.656161288	0.31550699	0.383597173	-0.003369403	-0.217048682	-0.180567477	-0.244216295	0.337919756	0.518432758	-0.143695514	-0.379971523	0.228018845	-0.303154879	0.096527903	0.283954132
TCGA-BA-A6DJ	0.35197811	-0.430023844	0.380425335	0.46105205	0.048726377	0.24827392	0.577803465	0.145846145	-0.139437765	-0.365850959	0.639101794	-0.15337234	-0.324335875	0.559572217	0.016628663	0.033832324	0.392966449	0.186107066	-0.380242175	0.453968178	0.263783327	0.580535906	0.501469133	-0.301307471	0.174718798	-0.178744979	0.510661964	-0.232750496	0.470020471	0.367971001	0.095210967	0.569929298	0.35674228	-0.291829514	0.184281829	-0.230020928	-0.096781186	-0.358504816	0.106843431	0.041341635	0.079619711	-0.15454575	0.535842486	0.066980998	-0.345107461	-0.087391992	-0.199202994	-0.203196233	-0.091906312
TCGA-BA-A6DL	0.521171519	-0.051317269	-0.038122833	-0.116948612	0.338436824	0.380788773	-0.179662891	0.420305547	0.08241901	-0.386471545	0.620416807	0.052835698	0.098218185	0.257713248	-0.131248228	-0.205849247	-0.058202302	-0.022874836	-0.132371355	0.490763203	0.125447203	0.512856593	0.497237939	-0.542423042	-0.476791099	0.599242422	0.473002838	0.138848008	0.410876526	0.263618654	0.236781422	0.413105835	0.469784715	-0.17171869	0.377789037	0.563223755	0.587725276	-0.133099473	-0.199746602	-0.106737052	0.021745191	0.02180678	0.544731814	0.105448523	0.280020271	0.55397512	0.072199699	0.277809154	0.645814969
TCGA-BA-A8YP	-0.131356745	-0.187592406	-0.362937964	-0.511682304	-0.473136203	-0.343098096	-0.278470612	-0.226750446	0.163236488	0.135895001	-0.62486094	-0.112050211	0.01729277	-0.315708821	-0.218124391	-0.372616882	-0.581607143	-0.342954662	-0.249035742	-0.460580437	0.220849498	-0.678602614	-0.232253253	0.605179314	0.296137903	0.339436868	-0.616823342	0.174765198	-0.296608124	-0.147713719	-0.109059237	-0.462755927	-0.352878268	0.172217424	-0.509188582	0.446769523	0.398490043	0.364631781	0.253084307	-0.300575743	-0.308747729	-0.432943196	-0.511094274	-0.367237408	0.590374467	0.222161284	-0.04607898	0.06072923	0.062953818
TCGA-BB-4217	-0.572012712	-0.377939306	-0.206750489	0.6212015	0.429444885	-0.040262122	-0.560869246	-0.370707059	-0.14691721	-0.223198752	-0.408369791	-0.194384574	0.310666379	-0.4419077	0.313075842	0.556399605	0.359973947	0.671638547	0.678604092	-0.3393029	-0.393066876	-0.351500124	-0.361491927	-0.423750726	-0.397031943	-0.52726365	-0.505015101	-0.378663622	-0.378532731	-0.255196377	0.062042433	-0.548237425	-0.280616849	-0.203943187	-0.25936449	-0.545466772	-0.426967683	0.583961336	-0.477779283	0.352542716	0.566445132	-0.44241335	-0.386688223	0.654807028	-0.086775927	-0.621295128	0.4943552	0.618740749	-0.503971686
TCGA-BB-4223	-0.402917276	0.057409495	-0.106143462	0.595141849	0.512071882	0.252360688	-0.641186393	0.154807261	0.403485178	0.241173384	-0.650943142	0.081127942	0.196324621	-0.721845147	-0.066779689	0.567622789	0.660951285	0.654207643	0.577100605	-0.442337177	-0.185866141	-0.600535109	-0.627641627	-0.307919726	0.291667726	-0.140906466	-0.643174511	-0.251252899	-0.615776674	-0.470299946	0.457775962	-0.592311238	-0.39432457	0.364819878	-0.383639162	-0.247740726	-0.229926844	0.391441653	-0.508909527	0.350570667	0.542989568	-0.211976345	-0.60678822	0.647761288	0.497544215	-0.344078134	0.156990461	0.502215434	-0.237875716
TCGA-BB-4224	0.298043053	0.050307148	-0.007377122	-0.452763989	0.098499312	-0.050044605	-0.234144963	0.346383511	0.138114923	0.319723554	0.266377636	0.097690181	-0.055016573	0.177405597	-0.355005925	-0.332995951	-0.080345564	-0.304695124	0.104878726	-0.066474794	0.458658059	0.051495615	-0.233271483	-0.530063444	-0.057521339	0.427179371	0.552615279	0.186450502	0.233169194	0.159377886	0.119326071	0.117259142	0.062894382	0.086914111	-0.232061856	0.280577089	0.21730661	-0.205313132	-0.261780235	0.191305546	-0.097114464	0.016175569	0.206197717	-0.169674337	0.70532881	0.2455858	0.12884329	0.344904442	0.447239238
TCGA-BB-4225	-0.080457435	-0.147793813	-0.111538585	0.506187892	0.301299538	0.58839215	-0.573245665	-0.041247191	-0.157222718	0.199970707	-0.584499203	-0.026307378	-0.102193038	-0.601585177	0.117466774	0.499085269	0.490337704	0.538148264	0.333619801	-0.2851761	-0.16528332	-0.491349647	-0.540225337	-0.378802671	0.432861799	-0.27857952	-0.478294318	-0.025600015	-0.576478219	-0.560442684	0.166279304	-0.351059618	-0.036092747	0.495629798	-0.175006661	-0.442431574	-0.033758785	0.243202045	-0.556234097	0.431481496	0.502794772	-0.306162941	-0.447985341	0.368089364	0.295618628	-0.434640698	0.231333932	0.334442399	-0.023532216
TCGA-BB-4227	0.266770929	0.130286413	-0.280520012	-0.504542265	0.029757685	0.130927307	-0.204542731	0.50788028	0.306711838	0.203755291	0.503846787	0.127043861	-0.039534537	-0.148528961	-0.275363987	-0.302557627	-0.419688344	-0.527963409	-0.222847438	0.23706401	0.328944148	0.48725944	0.322451755	-0.570203543	-0.236558673	0.252364399	0.231345257	0.083606939	0.070701763	-0.152879978	-0.063602097	0.29066609	0.436589719	-0.027823544	0.278061379	0.234075895	0.162133828	-0.346686982	-0.325744877	0.098364586	-0.252127775	0.088101465	0.433735399	-0.030766062	0.593635498	0.04212659	-0.301878847	-0.280419269	0.314131042
TCGA-BB-4228	0.051857597	-0.173574914	-0.246740254	0.066959072	-0.081290848	0.5456938	-0.554314995	0.43773707	0.154719197	0.209230365	-0.474158849	0.260215295	-0.118364857	-0.537520693	-0.040765514	0.263947668	0.312071984	-0.005418005	0.090293592	-0.294418944	0.215129053	-0.332626636	-0.533815901	0.166911125	0.46802125	0.096705105	-0.579704503	0.012152379	-0.525739961	-0.298172004	0.053462063	-0.453597156	-0.060731196	0.615610126	-0.048757059	-0.258280643	0.034640547	-0.035815056	-0.277082622	0.241827027	0.15205961	-0.003949021	-0.286372734	-0.078207645	0.610904967	-0.367961526	-0.201418851	0.040706588	-0.059848715
TCGA-BB-7861	-0.580187852	0.186078042	0.162683086	0.713644847	0.543885664	-0.195671528	-0.598658509	-0.392154018	0.038748826	0.38979866	-0.588357499	-0.177849825	0.270692798	-0.645044359	0.124792503	0.640198906	0.673387605	0.665874648	0.626216748	-0.097398601	-0.456617491	-0.524773761	-0.618123192	-0.537308448	-0.251364793	-0.40821607	-0.628290422	-0.335736677	-0.669927819	-0.516038157	0.361466103	-0.541429916	-0.17873605	-0.118171065	-0.379687886	-0.455959775	-0.481296154	0.611028498	-0.630901558	0.433810936	0.593908537	-0.317231185	-0.384041167	0.66155134	0.0237513	-0.473333526	0.385611809	0.569451434	-0.573489592
TCGA-BB-7862	0.037481555	-0.21509156	-0.354634769	-0.51337524	-0.309516948	0.267205342	-0.387515945	-0.123553276	0.004169093	-0.310079965	-0.110407161	0.007688554	-0.077934171	-0.062748439	-0.215093943	-0.375660939	-0.562229043	-0.444086657	-0.181063687	-0.28726576	0.247380799	0.08862261	0.136799456	0.570178023	0.386603005	-0.043077198	-0.566137675	0.032241447	-0.145766444	0.165894131	-0.373320485	-0.203496584	-0.120568691	0.488192588	-0.388286213	0.043553603	0.104733454	-0.116569575	0.337408877	-0.00348096	-0.269696647	0.028281327	-0.222672567	-0.345841795	0.195788313	-0.075838114	-0.150214401	-0.402480618	0.040255814
TCGA-BB-7863	0.338328749	-0.224679268	0.080216914	-0.523345315	-0.274252563	-0.278181919	0.332856831	0.366903712	0.488929304	-0.414435311	0.638994165	-0.160787168	-0.2117991	0.561217814	-0.171763323	-0.127667253	-0.492603764	-0.334153406	-0.321733901	0.251075821	-0.07683461	0.517716776	0.622506777	-0.495229537	-0.148066203	0.078668474	0.64692008	0.127443955	0.607522788	0.438945426	-0.068637202	0.525294947	0.073329365	-0.136737129	0.118528708	0.15455425	0.014409295	-0.413664714	0.285706432	-0.220593348	-0.116211115	0.227530573	0.340499411	-0.419179145	-0.023895109	0.188777989	-0.381605234	-0.388380463	0.054438434
TCGA-BB-7864	0.331457819	-0.391717381	-0.086885954	-0.505810293	-0.015022369	0.230620171	-0.181696555	0.498135117	0.53468682	-0.489201191	0.367177171	0.313337647	-0.13806081	0.169097474	-0.041128653	-0.526136279	-0.290177909	-0.584472091	-0.35445601	0.099601704	0.494537817	0.24730403	0.425673384	-0.193121694	0.142771928	0.640894279	0.20811987	0.024741193	0.445712032	0.183247685	0.083482678	0.311175799	0.038935376	0.418343992	0.279342737	0.550813936	0.676660514	-0.302418072	0.25194948	-0.277847968	-0.501099748	0.217380611	0.071814309	-0.343499599	0.700859719	0.446187179	-0.26036129	-0.002462727	0.616968923
TCGA-BB-7866	-0.431256766	0.296751215	-0.188367325	0.394013015	0.326448954	0.24144547	-0.621312445	0.087625572	0.346498215	0.134918202	-0.417359369	0.228939336	0.231221777	-0.558065518	-0.064109276	0.432735455	0.480312692	0.504845172	0.477975806	0.057658782	-0.205786294	-0.310192716	-0.659131165	-0.553145184	-0.060667091	-0.254472727	-0.621429023	-0.262353841	-0.640267254	-0.458258487	0.241776004	-0.531581032	0.273766788	0.232005778	0.10729542	-0.403964023	-0.307297604	0.362406464	-0.510041647	0.349879739	0.401427558	-0.090491825	-0.187718041	0.410665533	0.599369918	-0.512383258	-0.149615461	0.36041069	-0.334091027
TCGA-BB-7870	0.463708891	-0.377969019	0.198391347	0.134134783	0.374340125	0.458075638	-0.331995617	0.459969137	0.167815862	-0.368598869	0.540365707	0.237433246	-0.004477318	0.046530871	0.175377501	-0.108857048	0.226306925	-0.13126712	-0.024676887	0.415776271	0.630000691	0.383468631	0.485030697	-0.417946453	-0.259147848	0.615172086	0.355130342	0.061947291	0.304506846	0.064295264	0.042701892	0.448941646	0.381359376	0.289840499	0.475735302	0.439468056	0.538575615	-0.435796459	-0.134998592	-0.103302554	-0.02004629	-0.050910916	0.350471248	-0.040849851	0.641741571	0.375798311	0.101433391	0.069811511	0.628711824
TCGA-BB-7871	-0.095657036	0.150658029	-0.430760546	-0.103656339	-0.201631668	-0.009496182	0.038501461	-0.15114764	-0.343184571	0.294443916	-0.370172065	0.021036554	-0.217367217	-0.431812452	0.044781523	-0.322453332	-0.36216042	-0.240239898	-0.29841543	-0.285257269	-0.369497518	-0.28239052	-0.380679643	0.642571262	0.080586417	0.0714162	-0.5806529	0.202438688	-0.33201699	-0.184674329	-0.35472616	-0.20376494	-0.268231729	0.121717424	-0.036543545	0.315214177	0.030257566	-0.021298185	0.226827924	0.162618625	-0.328900285	-0.352005526	-0.304795002	-0.205416159	-0.45143495	0.106778015	-0.140051824	0.205671825	0.217206127
TCGA-BB-7872	0.206503911	-0.392272944	0.156672001	-0.315403661	-0.326172734	-0.356553486	0.657707747	-0.016642781	-0.151991358	-0.319834937	-0.208755108	0.017179088	-0.15247734	0.223172862	-0.185251847	-0.343065087	-0.001196736	0.044163065	-0.282882491	-0.073428636	-0.23266109	-0.264793884	0.192730653	0.042292524	0.305873495	-0.306661245	0.283254551	0.039637552	0.354038254	0.313104664	0.189566025	0.338753822	-0.175182797	0.099403316	-0.13077823	-0.094285669	0.086604398	0.189093766	-0.025633604	-0.053879172	-0.086856671	0.020025154	-0.055379784	-0.429595979	-0.402538042	-0.070105905	-0.068952327	0.014024083	-0.178652766
TCGA-BB-8596	-0.611714288	0.445407622	-0.45704442	-0.084659721	-0.141162082	-0.379300601	-0.066954167	-0.526516526	-0.343523045	0.295753669	-0.618790769	0.26253099	-0.141614051	-0.418786758	0.18396931	-0.234057392	-0.455697111	-0.199574584	0.152829815	-0.270119242	-0.505876749	-0.559089523	-0.472288888	0.667880741	0.317064688	-0.539059132	-0.648106734	0.21142529	-0.378218461	0.003816563	-0.317200133	-0.451821837	-0.274137505	-0.02379725	0.109099322	-0.420759769	-0.381334709	0.426131287	0.286534865	-0.105616947	-0.041504153	-0.230854285	-0.398798478	-0.052476917	-0.667925126	-0.373304487	0.028177598	-0.038969681	-0.611597748
TCGA-BB-8601	0.533116151	-0.372281366	-0.222835085	-0.402342583	-0.208539616	0.209105581	-0.280330129	0.433892364	-0.057620813	-0.399488922	0.456206173	0.150152466	-0.104998316	0.150165195	0.011887941	-0.176511481	-0.388351497	-0.416358425	-0.206495836	-0.126338568	0.473698819	0.416520045	0.440941345	-0.323199332	0.14589986	0.602543133	0.093059564	0.330367117	0.438529746	0.000938353	-0.081386302	0.282069683	-0.003123521	0.431690118	-0.110161479	0.586089396	0.538322204	-0.042496194	0.25761789	-0.016647835	0.025821168	0.118359366	0.115259364	-0.165100351	0.521274339	0.494475129	-0.142824469	0.346647003	0.45722113
TCGA-BB-A5HU	-0.087937722	0.026250359	-0.210331692	-0.409998304	-0.276016895	-0.274174153	0.301886069	-0.351915059	0.111712664	-0.180851187	-0.304164729	-0.351463953	-0.003008573	0.16557131	-0.08092305	0.03440764	-0.540709225	-0.306259043	-0.322876876	-0.412587606	0.294087807	-0.187891635	0.533622531	0.685077404	0.381416171	-0.100274252	-0.150404881	0.181684123	0.161761268	0.278767494	-0.034826818	0.02159169	-0.187507395	-0.070359124	-0.530116665	-0.240083397	-0.375402572	-0.182531866	0.572061988	-0.146519758	-0.083045689	-0.049084527	-0.421550593	-0.53698281	-0.262470174	-0.24621798	-0.062106302	-0.322542998	-0.440578506
TCGA-BB-A5HY	0.13216171	-0.262527737	0.223991148	-0.237239911	-0.237154232	0.10543849	0.244601727	-0.343941537	0.086063521	-0.399795341	-0.29539536	-0.227269377	-0.001733465	0.207208695	-0.244433702	-0.162953975	-0.129927323	-0.228064121	-0.161228655	-0.165425347	0.653924325	0.027438991	0.24766091	0.421116842	0.132187234	0.395767859	-0.468796389	0.050898577	-0.168649144	-0.041886192	0.233783574	0.153683519	0.104654139	0.039103314	-0.285581917	0.014561788	0.291042393	-0.125874511	0.028344255	0.033023447	-0.223336772	-0.240787285	-0.095690384	-0.096151042	0.58581853	0.077768723	-0.098184001	-0.095871082	0.051003816
TCGA-BB-A5HZ	0.419403591	-0.274436934	0.121038871	-0.412981954	0.110952138	0.166079069	0.121492384	0.209169135	0.22869147	-0.319067072	0.591101691	-0.165103161	-0.121853153	0.57456897	-0.05348157	-0.437432931	-0.390244075	-0.4067006	-0.353312586	0.393237447	-0.101781951	0.565063098	0.449074475	0.413467905	-0.118390133	0.188031509	0.586263964	0.096468361	0.517790316	0.531057124	-0.028678345	0.429807111	0.312868638	-0.087914444	0.148959165	0.198167413	0.438705791	-0.484496709	0.456944049	-0.164196582	-0.206337781	-0.088532423	0.257778119	-0.444489696	-0.284912091	0.377921142	0.110783928	0.035738341	0.518114893
TCGA-BB-A6UM	0.33494638	-0.399333169	0.217935349	0.482082293	0.308659539	0.302943229	-0.437781816	0.381318185	0.371669839	-0.161432449	0.539729874	0.182490052	-0.190654883	-0.332962967	0.128095761	0.171777334	0.606246328	0.391846426	0.102788114	0.593454113	0.195872729	0.544978916	-0.281202873	-0.720302428	-0.375522862	0.361974295	0.044627175	-0.381337918	-0.417604627	-0.399962567	0.428834913	0.229182577	0.544246212	-0.01950597	0.624031665	0.08835654	-0.136164467	0.052385682	-0.487491036	0.318973054	0.277306407	0.085560899	0.617809498	0.149300806	0.67251714	0.015556594	0.016480822	0.227537443	0.258520249
TCGA-BB-A6UO	0.539586667	-0.195997582	-0.037333431	-0.513205632	-0.417922274	0.202682256	0.518899636	0.110379727	-0.320847612	-0.271325757	0.538415475	-0.151186279	-0.24657204	0.557325435	-0.143079389	-0.452156975	-0.472706797	-0.525520563	-0.507172626	0.107400784	0.562413252	0.373752942	0.478971261	0.572803352	-0.00541933	0.130113083	0.617014415	0.153553313	0.452634651	0.407040256	-0.39475264	0.650946613	0.045048683	0.033656723	0.083329727	0.007482616	-0.1790979	-0.457676647	0.523946953	-0.360836251	-0.511299858	0.034225932	0.155267136	-0.472248374	0.268734587	0.039605194	-0.399398249	-0.411564355	0.035183433
TCGA-C9-A47Z	0.391148324	-0.261423671	0.372300194	-0.367426435	-0.234976632	0.164476218	0.495318483	0.254466959	0.487973621	-0.357544004	0.642289153	0.111800723	-0.11904183	0.635238264	-0.034347969	-0.259507796	-0.173015933	-0.210534805	-0.399621755	0.335245715	-0.087248271	0.510184029	0.630992689	-0.644652828	0.179441866	0.104093472	0.659659967	0.082977383	0.636284251	0.338240043	0.28353061	0.421537492	0.39501764	0.024647881	0.007834058	0.24056785	0.113170555	-0.115555374	-0.029452778	-0.237284614	-0.187451606	0.287373991	0.50610581	-0.421091413	-0.365595371	0.2308142	-0.197761164	-0.191239694	0.27524461
TCGA-C9-A480	0.146445269	-0.128322431	0.431029772	0.252057723	0.084997635	0.096021566	0.369262015	0.459120304	0.402406336	-0.171124788	0.520910088	-0.246804966	-0.212647709	0.504522713	0.11763224	0.173527879	0.214301546	0.073972444	-0.188210446	0.084423185	-0.402823018	0.395602934	0.522920568	-0.667846944	-0.221468991	-0.118292332	0.685157354	0.272193919	0.465575817	0.176360321	0.466406077	0.51725553	0.059085673	-0.292568227	0.028109541	0.045258703	0.06801037	-0.040622584	-0.389812527	-0.029586361	0.054541087	0.178583548	0.286834849	0.316998357	-0.467923795	0.217960374	-0.032948579	0.35685857	0.207144851
TCGA-CN-4722	-0.123380283	-0.147907508	-0.188989482	-0.010373444	0.027060515	-0.028340505	-0.273586528	0.419745065	-0.110595937	-0.222351071	0.404161219	-0.07619156	0.217824435	0.398392715	0.151936834	-0.132483744	-0.384223439	-0.119913687	0.181364622	-0.070217393	-0.597247536	0.33888889	-0.000660521	0.3351712	-0.271656463	-0.231602769	0.44449957	-0.070261952	0.559936513	0.428434818	-0.38994273	0.13769023	-0.134196298	-0.195936942	0.162190372	-0.093795932	-0.106009428	0.041329544	0.439119524	-0.110035439	-0.004462692	-0.025077041	-0.130622905	0.252654241	-0.706801355	-0.157434114	-0.114954273	0.013134099	-0.04377033
TCGA-CN-4723	-0.379252338	0.295058035	-0.115460617	-0.076824137	0.07796916	-0.44865666	0.02908824	-0.447534888	0.050058645	0.196429489	-0.588899163	0.099729517	0.05691914	-0.47596996	-0.018106634	0.282776771	0.17072897	0.046768986	-0.079335626	-0.313729443	-0.044192093	-0.550295802	-0.191252879	0.252060862	0.337340186	0.102174521	-0.575805997	-0.006774881	-0.31780501	-0.170732562	0.353061858	-0.437421036	-0.372425489	-0.171698622	-0.220447702	0.289317482	0.147082202	0.110245114	0.029338141	0.151443053	0.21035856	-0.009610389	-0.340863255	-0.081475766	0.173184351	0.352373866	0.056604177	0.069916496	-0.346630424
TCGA-CN-4725	-0.085509393	0.170681966	0.065252306	-0.639129819	-0.410190349	-0.000575351	0.457780751	0.072277732	0.421562956	-0.317936242	0.366645649	-0.034170513	-0.060040498	0.596940679	-0.003685522	-0.318143247	-0.608695391	-0.322488593	-0.294421987	-0.081177134	0.434539894	0.30802555	0.572703325	-0.10011376	0.204048499	0.303057828	0.252518505	-0.103991196	0.62756616	0.443124069	-0.083781782	0.277537145	-0.199756454	0.17969172	-0.444514881	0.125685408	0.323550346	-0.230754765	0.272701584	-0.352977556	-0.396353061	-0.053306437	0.198087505	-0.443838286	0.201806537	0.140435677	-0.157787452	-0.37029776	0.228843567
TCGA-CN-4726	0.200362769	0.331209209	0.056313205	-0.416367739	-0.138747531	0.16627369	0.290887214	0.353718268	-0.470113122	0.021497344	0.59749185	-0.062207426	0.123517154	0.62459351	-0.14453212	-0.362758611	-0.436088774	-0.454088388	-0.134330708	0.191813734	-0.390364793	0.494252341	0.561834951	0.568116341	-0.160857714	0.12635731	0.548171716	0.302402706	0.534676096	0.602680633	-0.526454366	0.35657104	0.217075174	-0.025980495	-0.202677842	0.316043647	0.033948221	-0.143892006	0.524469611	-0.301593696	-0.251176502	0.018018495	0.203129827	-0.441705252	-0.454743961	0.308416858	-0.223573686	-0.49038922	0.210286489
TCGA-CN-4727	0.10380427	0.149035956	-0.37921583	-0.537338488	-0.021349929	0.305513052	-0.2198267	0.111625197	0.350209738	0.013342323	0.162839627	0.043476595	0.122798618	-0.025959543	-0.355383077	-0.602530897	-0.528784432	-0.589666728	-0.223959549	-0.268654238	0.222938718	0.320845155	0.468036127	0.421840349	-0.138418246	0.40903006	-0.116197232	0.026672535	-0.124032179	-0.101596246	-0.166862759	0.289510644	-0.016924583	0.011263519	-0.171554338	0.344010962	0.515235393	-0.335642805	0.228485426	-0.378366559	-0.452129643	-0.107197426	-0.344425574	-0.46469798	0.483712787	0.232319912	-0.239563663	-0.281021642	0.518856915
TCGA-CN-4728	-0.573364619	0.389663517	-0.122348335	0.09950621	-0.183170471	-0.385648674	-0.319121967	-0.519419238	-0.40289051	0.573770003	-0.586999729	0.07695809	-0.003650202	-0.346402223	0.163015753	0.12161162	-0.029392745	0.066188862	0.031710341	-0.364192196	-0.693499475	-0.480236009	-0.595245256	0.728258355	0.083926586	-0.605362001	-0.597328377	0.054119354	-0.483084879	0.146166574	-0.234155942	-0.568112525	-0.244733483	-0.148596214	-0.427449284	-0.405730009	-0.296288284	0.357833628	0.225129882	-0.117405493	0.003125	-0.289559815	-0.3962048	0.067135791	-0.682673396	-0.349947209	0.150299307	0.031863208	-0.389804978
TCGA-CN-4729	-0.146965385	-0.115279402	0.097827121	-0.31409107	-0.281763788	0.188014133	-0.165662372	0.273564189	0.162382353	-0.33721415	0.554014993	-0.00370466	-0.111820549	0.521184371	0.183262067	0.079126497	-0.388692327	-0.249031868	-0.069599252	-0.06285736	-0.195389703	0.576098899	0.28926439	0.390308969	0.133055773	-0.220360068	0.197335028	-0.13253215	0.518096233	0.582666805	0.002643541	0.015024668	0.233542804	-0.171659756	-0.15520925	0.142229875	0.072247017	-0.357290819	0.501224997	-0.087490274	0.02108495	0.014030926	0.382395834	-0.11040308	-0.400181339	0.029877718	0.020713316	-0.382772789	0.202799449
TCGA-CN-4730	0.342173193	-0.168680523	-0.053388794	-0.554727485	-0.163355309	0.424484315	0.16344111	0.318512811	0.24392214	-0.365011769	0.249971411	0.238930104	-0.196576712	0.387427495	-0.241327688	-0.466096545	-0.472996296	-0.5489768	-0.304168049	0.111601576	0.694407559	0.018274067	0.51208695	0.005689614	0.005651609	0.618147491	0.411727047	-0.160934318	0.568240667	0.373188031	-0.195083372	0.423792342	0.070990236	0.367240072	-0.000130952	0.471062478	0.595684929	-0.414447933	0.283039812	-0.341524552	-0.375836221	0.225041409	-0.052060774	-0.411958899	0.589666883	0.389534369	-0.234317867	-0.341800323	0.527010558
TCGA-CN-4731	0.293245633	-0.189175255	-0.349094504	-0.42377688	-0.019726545	0.356315279	0.303069624	0.331669671	-0.266086631	0.014879634	0.328372563	0.362100165	-0.103036764	-0.186515769	-0.018580617	-0.482746774	-0.358529882	-0.485323373	-0.227813364	0.268138679	0.018414555	0.406631109	0.506935896	0.531463829	0.162381381	0.21649018	0.089850403	0.073520901	0.161433652	0.013861332	-0.31203625	0.489268109	0.38112141	0.143525189	0.558517671	0.293305528	0.50218185	-0.399416263	0.324899507	-0.368162623	-0.489841233	0.312658061	0.326393814	-0.424763755	-0.123735727	0.157098219	-0.135624016	-0.006317037	0.329128508
TCGA-CN-4733	-0.601869906	0.170610322	0.280415957	0.691043442	0.372436997	-0.579104336	0.072425971	-0.661942119	-0.49127754	0.179653541	-0.680212952	-0.268886727	0.25892441	-0.427532572	0.169415385	0.580025865	0.614071311	0.62591407	0.42976298	-0.360383642	-0.601345337	-0.638295393	-0.573827283	0.30381309	-0.237206102	-0.69506772	-0.535690069	-0.309772225	-0.407679891	-0.151900196	-0.076458695	-0.520720458	-0.465002411	-0.422416174	-0.380177803	-0.566057006	-0.433548045	0.472852886	-0.190491908	0.322711215	0.616044022	-0.356403451	-0.497692806	0.604921543	-0.65147816	-0.53418428	0.341449637	-0.094257901	-0.574085725
TCGA-CN-4734	0.063747492	-0.033279578	0.428420819	0.469727365	0.024051825	-0.154510985	0.274828156	-0.071002948	-0.051298714	-0.147276426	0.461900845	-0.298065411	-0.09584866	0.35594762	0.25539049	0.392748895	0.584400849	0.429014472	-0.152891579	0.24101444	0.157974407	0.272263157	0.413314177	-0.074895096	-0.328761202	-0.048754744	0.646473455	-0.159954816	0.413609515	0.329576331	0.192254389	0.339478648	-0.24738915	-0.339537721	-0.195287537	-0.162769866	-0.341338562	0.068956426	0.178268317	-0.015324581	0.280857082	0.141440924	-0.089190016	-0.033595261	-0.291820541	-0.078057424	-0.123191102	-0.436062619	-0.428537219
TCGA-CN-4735	-0.398947868	0.040435521	-0.316885978	0.251424618	0.138717684	0.248963775	-0.469059598	-0.181939687	-0.055967355	0.440602872	-0.738545703	0.057012366	0.355194602	-0.69584413	-0.005590504	0.140461166	0.109830552	0.175092646	0.20377409	-0.502127191	-0.313490505	-0.6827184	-0.632037778	0.106806283	0.385069349	-0.242958538	-0.656951776	-0.057417161	-0.60124833	-0.40370651	0.14360339	-0.439454161	-0.458751233	0.504000708	-0.387134756	-0.192694471	-0.189522366	0.246283595	-0.465265006	0.274551214	0.02260602	-0.24162844	-0.592946018	0.388592994	0.16183984	-0.252788927	0.367882353	0.123226238	-0.454618064
TCGA-CN-4736	-0.519820532	0.331607405	0.294165176	0.453695092	0.310959823	-0.550994309	0.171970322	-0.447613982	-0.282027328	0.56579369	-0.605852216	-0.047954336	0.115698825	-0.082933346	0.124582601	0.337191589	0.509945833	0.484937104	0.065874101	-0.062819083	-0.611219408	-0.594599289	-0.535948967	0.348194532	-0.160054151	-0.66748059	0.030123037	-0.028471264	-0.183514777	-0.123908537	0.068739677	-0.431927825	-0.18079991	-0.163069184	-0.265133206	-0.494477953	-0.418500303	0.436316792	-0.085468925	0.177269512	0.217446066	-0.259221553	-0.324283965	0.158971878	-0.69428396	-0.372392262	0.16465984	-0.093763729	-0.322280186
TCGA-CN-4737	-0.483433904	0.445491687	0.048880622	-0.588199834	-0.225476094	-0.489973279	0.084085958	-0.321337314	0.291822144	0.228674147	-0.341780528	0.179615819	0.182222415	0.33197192	0.048714426	-0.045978282	-0.43595989	-0.199619482	0.05045733	-0.22830737	-0.599161939	-0.288358137	-0.082657092	0.549183869	0.19496413	-0.566860217	-0.012958405	0.406105668	0.287726301	0.359943338	0.173114878	-0.463979347	-0.132839713	-0.128448473	-0.415581293	-0.448002781	-0.117921165	0.027906518	0.415360877	-0.193141334	-0.044804753	-0.060808707	-0.140595747	-0.122387498	-0.661197374	-0.365011315	0.302743695	0.074810953	-0.130782314
TCGA-CN-4738	0.019156626	0.378587651	-0.204973748	0.25134062	0.421499677	-0.106804547	-0.232194007	0.005990008	0.229022623	0.430904107	0.001144681	0.406333268	0.112933526	-0.446305568	-0.21066362	0.363424813	0.34797222	0.290141897	0.36609038	0.387529748	-0.665945947	0.318400394	0.118842752	-0.601437196	-0.174131125	-0.584359662	-0.421824582	0.172396167	-0.299100924	-0.310531913	0.301515712	-0.054100043	0.476398854	-0.367574263	0.544642074	-0.429384774	-0.215863186	0.172956246	-0.391431066	0.090065048	0.322922783	0.163699311	0.275825052	0.14403747	-0.742182194	-0.417631718	0.023521851	0.060362275	-0.320445685
TCGA-CN-4739	-0.458142123	0.347551874	-0.134173023	0.473986314	0.633189736	0.122224251	-0.667493731	0.165093534	0.432143659	0.342694451	0.353141724	0.088707457	0.380876706	-0.310332168	0.24399959	0.399972855	0.38399555	0.346356895	0.599559086	0.278759237	-0.548154288	0.443463943	-0.496881435	-0.4643549	-0.304945735	-0.29868872	-0.309767599	-0.056419558	-0.216006964	-0.087998351	0.291099103	-0.32728197	0.349278534	-0.355535526	0.24114127	-0.341867056	-0.249034348	0.20520404	-0.278813889	0.058721261	0.421101074	-0.064056055	0.261674497	0.53851176	0.085850917	-0.410043549	0.169399406	0.436482144	0.077404506
TCGA-CN-4740	-0.601956149	0.668240268	0.026157145	-0.112852843	0.127549435	-0.414286487	-0.397608083	-0.365769232	-0.425610868	0.510572052	-0.427897813	-0.177750578	0.224915828	0.060635416	0.223252613	0.060280605	0.182562184	-0.178661803	0.301674608	-0.233003687	-0.51821387	-0.298212386	-0.613913581	0.683426431	-0.083865649	-0.530695405	-0.243731469	0.2089169	-0.157996581	0.34807624	-0.536055965	-0.539059726	-0.279050034	-0.136037692	-0.348600675	-0.451973776	-0.380912447	0.074940991	0.296973621	-0.050063218	0.052266305	-0.179001867	-0.285475119	-1.09E-05	-0.506781188	-0.402382263	-0.039202269	-0.299609159	-0.313543877
TCGA-CN-4741	0.089908098	-0.173675967	-0.126893399	-0.262632118	0.060147904	0.110588099	-0.433460787	0.472020927	0.392111412	0.062247683	0.488126805	0.306171	-0.140853488	-0.213623412	-0.103161526	-0.086171932	-0.068571429	-0.170292849	0.048351075	0.106921413	-0.079855097	0.526882689	-0.32637008	-0.465926972	-0.064735144	0.292871647	0.208425083	0.033311301	0.221301408	0.000803818	0.415581547	-0.122577933	0.193149921	-0.130199371	0.389429797	0.303138361	0.007689665	-0.056607533	-0.26388089	0.122285989	0.127086724	0.303848915	0.33865915	-0.016333403	0.452750108	0.172042387	-0.095115021	0.414093312	-0.006931341
TCGA-CN-4742	-0.341818538	0.161991421	-0.054835083	-0.468935189	-0.519078041	-0.268372139	0.336745327	-0.347198743	-0.052684151	-0.004621809	0.302936064	-0.233620723	-0.269648666	0.513618896	0.068910716	-0.165549516	-0.546664622	-0.339168242	-0.180654405	-0.129107867	-0.252212953	0.369333952	0.288533024	0.690260977	0.211121953	-0.454958733	0.36453835	-0.046620281	0.174693042	0.398947626	-0.487948165	-0.132968237	-0.261365091	-0.04764103	-0.334469394	-0.425835664	-0.48008565	-0.097634205	0.56908023	-0.3480126	-0.142837977	-0.032655629	-0.020415459	-0.287487009	-0.580065696	-0.301026198	-0.283231691	-0.459095854	-0.252515868
TCGA-CN-5355	-0.552642103	0.281040035	-0.241482469	-0.531617529	-0.350986068	-0.198208536	-0.094375071	-0.296812669	0.209039891	-0.305464352	-0.125038563	-0.208521197	0.085116527	0.494509805	0.123629366	-0.412873273	-0.533822938	-0.220516714	-0.007639305	-0.277881458	-0.070893946	-0.081192793	0.252512115	0.554178731	0.240645367	-0.539221386	-0.368944861	0.093287683	0.324462924	0.44364122	-0.276795771	-0.38364248	-0.158140268	0.012882083	-0.54681638	-0.487652803	-0.177335403	-0.209778433	0.540807746	-0.258669794	-0.10124216	0.044555717	-0.419270113	0.004464049	-0.145418555	-0.495701408	0.078715292	-0.312529055	-0.279362385
TCGA-CN-5356	-0.447798017	0.25965376	-0.339941591	-0.055497925	0.352345595	-0.383295574	-0.253579491	-0.262548187	0.431919186	-0.125476277	-0.286743656	0.047223161	0.363471011	-0.209518611	0.201292946	-0.10669517	-0.208817631	0.038871268	0.158619846	-0.324583413	-0.359146442	-0.396544049	0.154114873	0.317269064	-0.049608336	-0.155576543	-0.319552308	-0.035053905	0.171432187	0.281004066	0.071873213	-0.3004358	-0.295827878	-0.19621114	-0.457801167	-0.239299661	0.220194211	0.243947468	0.276929649	-0.001091275	0.202057079	-0.190587927	-0.432961581	0.043743129	-0.366374017	-0.300258979	0.109131956	-0.032817978	-0.07994723
TCGA-CN-5358	-0.739164373	0.56919137	0.18246084	0.431631666	0.439430111	-0.632609812	-0.439756787	-0.590065144	-0.447961425	0.3375908	-0.431347572	-0.165539101	0.289153298	0.17920369	0.316831156	0.42611501	0.33059224	0.576100294	0.471697399	-0.336640129	-0.698664923	-0.47218098	-0.628348165	0.547268366	-0.28262516	-0.685928198	-0.449619798	0.063018336	-0.34261053	0.218999281	-0.291271636	-0.64962013	-0.334924638	-0.359395435	-0.426493664	-0.634380686	-0.528630084	0.383964802	0.262032556	0.146654283	0.5129509	-0.306016736	-0.234151375	0.429889335	-0.699923079	-0.579005044	0.319289838	0.071335868	-0.579534151
TCGA-CN-5359	-0.619823026	0.581750061	0.295666412	0.447016137	0.448851406	-0.448717899	-0.434027233	-0.501317456	0.057723302	0.343607576	-0.395517477	-0.186881752	0.398895874	0.041220762	0.282191198	0.459206897	0.457222903	0.559982152	0.472221902	-0.22824482	-0.651286066	-0.33122909	-0.61845662	0.4485314	-0.085098679	-0.197632003	-0.435078489	-0.011539592	-0.446562602	0.141729732	0.083916716	-0.594703384	-0.317875503	-0.273791291	-0.490535505	0.028393682	-0.510233269	0.524968534	0.139757967	0.047141973	0.457722533	-0.27408957	-0.280785852	0.190848968	-0.574214398	0.134477497	0.187355978	0.160706343	-0.506138701
TCGA-CN-5360	-0.568419369	0.446111113	0.22426085	0.498239167	0.390758112	-0.351282964	-0.553496246	-0.305052347	0.068428296	0.382128209	-0.55741841	0.296493556	0.328443725	-0.311271963	0.315998181	0.427901429	0.504417208	0.61006776	0.489807894	0.152269688	-0.820651523	-0.458874669	-0.643597919	-0.386715199	-0.066654782	-0.475010435	-0.601715092	0.056298052	-0.444639653	-0.288659294	0.293109293	-0.493314574	-0.186950433	-0.230401823	0.243625945	-0.011130882	-0.147478241	0.564275214	-0.33037391	0.156343697	0.367468696	-0.137209432	-0.315786549	0.436600747	-0.736949624	0.012041337	0.295400219	0.337444192	-0.321780307
TCGA-CN-5361	-0.340052823	-0.04317505	-0.361922859	-0.193215476	-0.124977052	-0.37890358	0.397403725	-0.370406191	-0.050211164	0.128110656	-0.654626336	-0.194698824	-0.2314919	-0.420415952	-0.036133008	-0.037775284	-0.092306162	-0.416483467	-0.270222047	-0.529478523	-0.247583568	-0.512280541	-0.047525373	0.712006011	0.302046295	-0.43948038	-0.515952908	-0.179668259	-0.352096228	-0.094883066	-0.048042411	-0.250288958	-0.512139216	0.04927296	-0.412714625	-0.320395817	-0.132980325	0.222738311	0.333251083	0.169532405	-0.169602332	0.130852841	-0.563659033	-0.190327321	-0.376996822	-0.302792776	-0.092301407	-0.11308285	-0.307935675
TCGA-CN-5363	-0.201759602	0.06933275	0.056070266	-0.024377593	-0.219634612	-0.249838133	0.538136712	-0.552217977	0.185416767	-0.040158749	-0.674937789	-0.367464408	-0.144889016	-0.166938458	-0.063424526	-0.123292018	0.213189989	-0.025845526	-0.049646334	-0.399251827	0.618448929	-0.64989607	-0.212643212	0.411900458	0.393312625	-0.195844731	-0.464361043	-0.348629955	-0.444662011	-0.243568815	-0.017987103	-0.12257143	-0.436493425	0.18639386	-0.340638461	-0.491015248	-0.116398741	0.187499947	-0.14127708	-0.223403691	-0.040214704	-0.101174832	-0.440613719	-0.245706221	0.66234027	-0.509874104	-0.315816653	-0.431977997	-0.490766206
TCGA-CN-5364	0.190282551	-0.203694836	-0.118897335	-0.220524858	-0.184187096	0.424297341	-0.035158083	0.139879243	0.274774439	0.238916356	0.234615952	0.305941978	-0.277122272	0.004268982	0.137608058	-0.139106518	-0.145501658	-0.455706706	-0.342656654	-0.02485266	0.438414877	0.26176993	0.01107376	-0.071350617	-0.001562992	0.40453559	-0.028835137	-0.263969883	0.028821503	-0.066699944	-0.105560867	0.154387681	-0.078775422	-0.104004454	-0.173140304	0.340591678	0.020535154	-0.412181367	-0.199986829	-0.12211543	-0.170687493	0.455377554	0.130924148	-0.151387992	0.593453019	0.313033021	-0.293062268	-0.273028183	0.202825985
TCGA-CN-5365	0.280761122	0.246917726	0.313477884	-0.080912863	-0.228158698	0.112930027	0.394785969	-0.031367957	-0.164412173	0.338222655	0.429747725	0.30211703	-0.217887517	0.280321572	-0.030888873	0.085861445	0.32138179	-0.054548118	-0.336953547	0.234357889	0.481845426	0.385688319	0.598827899	-0.585328132	-0.419320376	0.205318678	0.681354642	0.050613915	0.246616588	-0.044873637	0.183166353	0.611746756	0.404221254	-0.131376646	0.103641034	-0.005239089	0.159309987	-0.378439134	-0.249086528	-0.285410534	-0.281297111	0.38213827	0.196292807	-0.337712654	0.604657918	-0.008217462	-0.435422066	-0.437493398	0.228591228
TCGA-CN-5366	-0.124550899	-0.148562143	0.244822371	0.140076587	-0.346655778	-0.242006772	0.525283163	-0.456216675	0.283853998	-0.130052827	-0.136972064	0.190660581	-0.383981478	0.190791331	0.103923374	-0.077052266	0.16047348	0.188520887	-0.368221201	-0.256676044	0.211384197	-0.350421099	0.391014425	0.579793018	0.159150089	-0.312434197	0.023101981	-0.055231473	0.142956053	0.326526697	0.169295112	0.407790638	-0.234161072	-0.013510114	-0.39821907	-0.339208145	-0.040455008	0.030137743	0.034956881	-0.069422682	-0.080811685	0.052649862	-0.35035959	-0.364536245	-0.32402416	-0.280212766	-0.253749063	-0.313267776	-0.221482549
TCGA-CN-5367	0.088314905	0.023204901	-0.149035019	-0.672608506	-0.550181288	-0.179404051	0.566783828	-0.287061289	0.363136491	0.371934342	-0.468100532	0.223896576	0.015191248	0.043170205	-0.091694332	-0.562226015	-0.521533265	-0.408885324	-0.139413934	-0.199794915	0.392667127	-0.46943694	-0.353101185	-0.075594947	0.378233094	0.302841809	0.050809858	-0.07558646	0.287751855	-0.069656384	-0.103940986	0.182480492	-0.356618278	0.274773876	-0.095836061	0.268348688	0.18376171	0.017324021	0.031291249	-0.231894402	-0.524110991	0.283304268	-0.278480739	-0.389310255	0.365744723	0.233025313	-0.130464228	-0.198637537	-0.097694762
TCGA-CN-5369	-0.397450486	0.446333139	0.179800723	0.580660345	0.275919723	-0.437053395	-0.175933311	-0.365669272	-0.273118242	0.319566054	0.310764266	-0.119816819	0.050709204	-0.031299252	0.073609332	0.435008953	0.550060327	0.325838858	0.356907918	0.279399937	-0.404589829	0.284225788	-0.301660929	-0.152009584	-0.455916844	-0.549916184	0.14860314	-0.104170099	-0.153285889	-0.138815817	0.168083737	-0.075290092	0.060928072	-0.482453301	0.225590402	-0.593445945	-0.646614679	0.20400768	-0.024430514	-0.07432429	0.270325145	-0.086792113	0.222591687	0.178058681	-0.536841132	-0.525481177	-0.30523517	-0.08601807	-0.541491587
TCGA-CN-5370	-0.540333963	0.588048576	0.101652485	-0.170138978	-0.308525539	-0.496010186	0.025061579	-0.53634453	-0.34948707	0.496407537	-0.585174691	-0.233544246	0.153164647	-0.025227414	0.062877542	0.18158412	0.107417397	0.150735823	-0.059931056	0.098193988	-0.4277417	-0.479704432	-0.557136507	0.484631143	-0.030721703	-0.52210345	-0.409672044	0.154621888	-0.371272582	0.015453452	-0.421668956	-0.51155721	-0.057049956	-0.05847892	-0.302096393	-0.508778023	-0.416755241	0.221581094	0.138392239	0.024409135	0.068654198	-0.116485081	-0.388323061	-0.256031944	-0.531245854	-0.430185459	0.128776223	-0.391782179	-0.570840171
TCGA-CN-5373	-0.242752078	0.191530399	0.373182915	0.081856112	-0.358024659	-0.325303891	0.372811236	0.082796392	-0.284869032	0.043760258	0.304572834	-0.369151376	-0.167751881	0.39486734	0.328083387	0.348440801	0.293339231	0.327492857	-0.003799751	0.020946269	-0.699465101	0.23024385	0.066504473	0.242801093	-0.230301815	-0.553811038	0.46056818	-0.012576201	0.386088368	0.433586139	-0.100110639	-0.289681184	-0.030986498	-0.13137024	-0.370582616	-0.254397044	-0.355569338	0.329202156	0.315286382	-0.071014842	0.38259604	-0.082194068	0.306874849	-0.017007755	-0.718337165	-0.236496619	0.257643241	-0.355350101	-0.275685427
TCGA-CN-5374	-0.112670908	-0.221925942	0.027270336	0.661723545	0.483769578	0.091346559	-0.62997294	0.379778328	0.286202329	0.054253001	0.054380993	-0.277901587	0.198923305	-0.552134004	0.09113874	0.439899912	0.526912691	0.625456478	0.59324978	-0.275987665	0.215962953	0.098400194	-0.65850005	-0.538408892	-0.400512768	0.172736868	-0.242171225	-0.138926416	-0.453603843	-0.424290424	0.355853557	-0.343233892	-0.119387534	-0.023885826	0.291587225	-0.258151384	-0.244353375	0.403960945	-0.44810031	0.458174507	0.538565163	-0.090362344	-0.092696912	0.679734894	0.615579578	-0.322022073	0.288503904	0.581320853	0.057253877
TCGA-CN-6010	-0.244218863	-0.147024076	-0.254846543	0.344377593	0.352832679	-0.280448507	-0.458533173	-0.221092307	0.295533768	-0.002254299	-0.507591641	0.334933549	0.288449862	-0.480643687	-0.032840185	0.185882981	0.048162996	-0.162029025	0.216423502	-0.093368902	-0.30146171	-0.395370936	-0.472085349	-0.03834763	0.249805126	0.253382779	-0.707351418	-0.119632769	-0.43026852	-0.397596249	0.361944247	-0.287615076	-0.293024904	0.101565792	0.344290702	0.426365994	-0.040015643	0.315218541	-0.127316302	-0.076620861	0.001345369	0.037950229	-0.395839688	0.340841078	0.110236682	0.375985106	0.032152892	0.306699811	-0.212959483
TCGA-CN-6011	-0.242751522	0.08498391	0.133769174	-0.027304017	0.174167824	-0.325044729	0.381821766	-0.037376716	0.414728218	0.15641657	0.109397459	-0.032047435	-0.070157502	0.231607326	-0.177389061	-0.286798734	0.135118705	-0.212403952	-0.17327845	0.002600702	-0.23916197	0.119451896	0.393345902	-0.417983617	0.153929263	-0.300919095	0.37623088	0.121086133	0.239807513	-0.036428684	0.376157984	0.126548139	-0.069587564	-0.076859557	-0.3194018	-0.165056512	-0.022978233	-0.084911287	0.015299432	-0.261038673	-0.312784877	0.047435748	-0.188559575	-0.046979344	-0.023925306	-0.048345096	-0.286813218	0.105901267	-0.138348197
TCGA-CN-6012	-0.2904761	0.151665746	-0.150101868	0.150624308	0.38758428	0.116541694	-0.558241716	0.019989405	-0.003137675	0.41105964	-0.371060572	0.384839398	0.365905721	-0.534180686	0.104165706	0.226139375	0.141083799	0.240372315	0.282037919	0.313880161	-0.657029064	-0.15765905	-0.570472105	-0.330009644	-0.269305468	0.298422535	-0.412407041	-0.046965975	-0.217753146	-0.296967389	0.135884762	-0.415491638	0.244940651	-0.252444824	0.35720953	0.598295209	0.091668527	0.375334796	-0.29445598	-0.253346067	0.077739095	-0.174242885	-0.121818214	0.26306482	-0.401209728	0.510536603	-0.043065462	0.424914524	0.033731462
TCGA-CN-6013	-0.175037119	0.300364735	0.27701688	0.505153899	0.00674914	-0.287738347	-0.093070512	-0.132082461	0.172695157	0.49680199	-0.129198819	-0.055737586	-0.264086506	-0.379649976	0.228778724	0.526121907	0.666927041	0.563129339	0.153389814	0.198464132	-0.635242559	0.191689274	-0.370126345	-0.570613658	-0.429498654	-0.458367268	-0.162733462	0.055706579	-0.423640195	-0.221901157	0.316505861	-0.312973965	0.189676344	-0.44880902	-0.102508916	-0.167365671	-0.302156009	0.358259488	-0.503323304	0.115127462	0.447792636	0.114841137	0.2109859	0.327693165	-0.532692683	-0.09915111	0.004757911	0.084508951	-0.226410163
TCGA-CN-6016	-0.377181127	0.016745625	0.210928554	0.222301797	-0.241541019	-0.393204454	0.375522377	-0.256872409	-0.199502604	0.137907456	-0.590092718	-0.213622483	-0.066386331	-0.001961625	0.185266746	0.142580688	0.256305916	0.234195192	0.221213858	-0.529749106	-0.645967905	-0.523354291	-0.224160378	0.776597075	0.210539591	-0.633647969	-0.303424641	0.078043107	-0.091050971	0.169505113	-0.131355065	-0.395001265	-0.516270965	-0.139224478	-0.38778089	-0.433579665	-0.290478532	0.305873546	0.419141444	0.076406777	-0.017730799	-0.246092631	-0.454545474	0.229516571	-0.831074773	-0.319118738	0.278089423	0.059512958	-0.367750467
TCGA-CN-6017	-0.646608246	0.41011268	0.292327946	0.589555743	0.447030181	-0.539090022	-0.085428488	-0.650138315	-0.331915652	0.118319247	-0.712352538	-0.346750795	0.396428237	-0.192875768	0.296092369	0.538317111	0.555433768	0.623938511	0.433217779	-0.306546823	-0.621888272	-0.683736133	-0.629972502	0.36529919	-0.134202706	-0.698927954	-0.57912675	-0.193970858	-0.364769565	-0.048255533	-0.1309889	-0.603593437	-0.34363868	-0.342505744	-0.322896117	-0.632808312	-0.440862218	0.50947066	-0.232079483	0.251767375	0.476601504	-0.406294022	-0.368911598	0.565848267	-0.684852854	-0.522740419	0.328598898	0.249445349	-0.47289215
TCGA-CN-6018	-0.487603355	0.463037078	-0.173440137	-0.198400503	-0.039471736	-0.457846615	0.351406298	-0.560107499	-0.014762528	0.36482474	-0.658739341	-0.120538315	-0.008945014	-0.190701227	-0.266214506	0.043292174	-0.281121451	-0.013058806	0.187460926	-0.236392438	0.277132885	-0.579357449	0.045218605	0.48605045	-0.090103527	-0.479145423	-0.539783531	0.19817216	-0.276155261	-0.217547243	-0.146496188	-0.505427901	-0.355033448	-0.016789952	-0.442354585	-0.567931545	-0.368562296	0.050686339	0.042231032	-0.095843846	-0.115551387	-0.160386253	-0.541747936	-0.214384286	0.095742386	-0.535811979	-0.34959142	-0.391973917	-0.549822304
TCGA-CN-6019	-0.489822677	0.338139393	-0.066874834	0.033205799	-0.26336877	-0.264285703	-0.401295598	-0.279739101	-0.530127248	0.471486267	-0.366015816	0.229827399	0.11597654	-0.098049789	0.155681163	-0.143065052	-0.174288817	-0.090986384	-0.021127655	-0.267884387	-0.753231838	-0.287488224	-0.555248111	0.744456668	0.087006714	-0.530016013	-0.560099175	0.109015615	-0.32425713	0.217691014	-0.37435116	-0.475236704	0.034591681	-0.157360313	-0.034148954	-0.226166866	-0.315570726	0.19001784	0.381334816	-0.03212184	0.056924823	-0.167060807	-0.279379322	-0.075443122	-0.881583221	-0.252467052	0.098554584	-0.086202413	-0.287089212
TCGA-CN-6020	-0.149389664	0.357768364	-0.216131746	-0.545218233	-0.252713937	0.029020651	-0.129482878	0.254467333	0.261873279	-0.123368358	0.622149524	0.073378758	-0.14988157	0.404518069	0.022564503	-0.394072468	-0.518162617	-0.452342196	-0.186482629	0.469869918	-0.330681599	0.632791151	0.333981642	0.518718393	-0.146021413	-0.405577783	0.148437049	0.163726804	0.297390266	0.458026711	-0.394007811	0.079558421	0.484645111	-0.138842123	0.166558383	-0.041931976	-0.237368071	-0.438354787	0.397942656	-0.379988728	-0.127234702	0.242998254	0.550868335	-0.48844676	-0.192355113	-0.075966423	-0.341346992	-0.635539597	-4.19E-06
TCGA-CN-6021	0.021150739	0.19840279	-0.15078742	-0.178196768	0.206437988	0.021726506	-0.583735104	0.299134716	0.322065039	-0.126046477	0.47522447	0.081452095	0.329020797	0.192772809	0.019395617	-0.283049718	-0.313222299	-0.101956844	0.418076518	-0.195758829	-0.513099791	0.419207834	-0.199252169	-0.356300974	-0.332850374	0.307869782	-0.032994184	0.088449264	0.05286382	0.083428698	-0.087816385	-0.205955291	0.007362705	0.136946614	0.010629785	0.451171828	0.091832399	-0.045707981	0.050148667	-0.231505771	0.089948683	0.054050539	0.032764857	0.126433924	-0.297559619	0.268190225	-0.083143025	-0.073642743	0.121970194
TCGA-CN-6022	-0.591409198	0.537399492	0.061685821	-0.552522148	-0.415569362	-0.298275843	-0.104801218	-0.584416513	-0.093831459	0.430614636	-0.671092464	-0.313298446	-0.128968157	-0.027477409	-0.023229253	-0.102825477	-0.33147311	-0.002467728	-0.174862356	-0.275566669	0.158496631	-0.442815028	-0.042892644	0.498279535	0.295154813	-0.406694731	-0.586749963	0.121418847	-0.424395582	-0.187037981	-0.286210761	-0.515473606	-0.156254838	-0.092492956	-0.414324561	-0.517442694	-0.357098033	-0.086027045	0.039594166	-0.111638985	-0.037084926	-0.012989105	-0.456087382	-0.191054576	-0.122452335	-0.470406546	0.102712782	-0.266871529	-0.347303107
TCGA-CN-6023	-0.369774871	0.269457884	-0.034917076	0.661462666	0.629914683	-0.418869728	-0.547526641	-0.385439643	0.367481832	0.254195341	-0.619235111	0.217696253	0.37295764	-0.630169564	-0.07463056	0.470503092	0.617675236	0.543249804	0.53699512	-0.335562131	-0.364109751	-0.578328723	-0.595689016	-0.505367614	-0.156854758	0.396655634	-0.64242229	-0.178075859	-0.583003407	-0.553679182	0.494141586	-0.542026575	-0.330359517	-7.73E-05	-0.2842224	0.466430528	0.029670398	0.334011437	-0.485174899	0.33796152	0.467643728	-0.385442169	-0.567974207	0.56022548	0.186290899	0.43682722	0.338642784	0.413560642	-0.262215993
TCGA-CN-6024	0.236515835	-0.309140662	-0.154297634	-0.596062749	-0.466467181	-0.01162722	-0.0945151	0.148503289	0.452809416	-0.345631921	0.066230038	0.016843546	-0.288394235	0.318134601	-0.023313615	-0.418963749	-0.532030383	-0.490558777	-0.434365749	-0.265007334	0.066493499	0.04709447	0.443209911	0.492516065	0.368393524	0.580790059	-0.033494125	0.302204369	0.420173982	0.317391217	-0.131452357	-0.098398171	-0.128623888	0.340758292	-0.414560488	0.564824699	0.559888037	-0.194210122	0.432405322	-0.200849142	-0.314977191	0.103162946	0.178114369	-0.323462403	0.178091597	0.486529991	-0.137335176	-0.031134983	0.356313077
TCGA-CN-6988	0.2444656	-0.171488042	-0.277218131	-0.54795302	-0.104398646	0.366681296	-0.459528278	0.402204819	0.564317977	-0.384593938	0.543753566	0.285554144	-0.348091525	0.243949774	-0.104681274	-0.420912737	-0.479987919	-0.499278714	-0.215907652	0.418331682	-0.19194372	0.593514514	0.243488353	-0.328846631	-0.130630707	0.216810706	0.296430619	0.036667208	0.25915039	0.23921237	0.22632867	0.028982108	0.554228391	-0.013564874	0.352641902	0.324584764	0.48546045	-0.360295719	0.096778349	-0.148347462	-0.239937171	0.211242423	0.576190482	-0.263183802	0.464662417	0.274381135	-0.247226538	0.099425256	0.606860677
TCGA-CN-6989	-0.501822146	0.239021267	-0.207388519	-0.383749055	-0.310187021	-0.438132333	-0.096173564	-0.541287688	-0.180254738	0.434642145	-0.56373491	0.06699886	-0.020055852	-0.180753456	0.158838575	0.016499575	-0.446703525	0.125839322	-0.312595939	-0.461241068	-0.356649303	-0.555699595	-0.24288695	0.70666707	0.182250235	-0.312526525	-0.677706729	0.040498809	-0.388583125	-0.049000572	-0.244670168	-0.606251702	-0.36252268	-0.20170787	-0.589019155	-0.051069563	-0.292731712	0.225987572	0.183948217	-0.036563691	-0.087738945	-0.013926181	-0.453981318	-0.33354491	-0.470071234	-0.043772864	0.113987598	-0.376667359	-0.437040555
TCGA-CN-6992	-0.308644256	0.220035344	-0.335049853	-0.267575368	-0.039740333	-0.250974099	-0.559881304	-0.018010445	0.143731852	0.154722798	-0.411499344	0.255063717	0.184316652	-0.414503744	-0.013222534	-0.13997851	-0.417800168	-0.23559181	-0.090466611	-0.270456885	-0.477859667	-0.387698645	-0.350065869	0.048517768	0.118961707	0.145225256	-0.631247848	0.039588683	-0.287375727	-0.317131456	0.200324784	-0.425235606	-0.274670452	0.124174284	-0.22686111	0.413824907	0.230691491	0.109092512	0.027923455	0.060955334	0.240176023	-0.226317013	-0.346892825	-0.022386192	-0.18379969	0.315150757	0.221137279	0.432241064	0.196943581
TCGA-CN-6994	0.017078434	0.409578982	-0.250029495	-0.127726969	-0.404229985	-0.138851479	0.286674847	0.283162188	0.21637006	0.150727587	-0.242505488	0.266512645	-0.162726157	-0.047486037	0.041753368	-0.118000139	-0.283870399	-0.350373424	-0.374450833	-0.183541264	-0.420160882	0.015477537	0.018933677	0.4602536	0.108927619	0.005160875	0.07051968	0.309427096	0.087271177	0.138959753	0.261206853	-0.235700256	-0.160592892	-0.075588482	0.103424624	0.298681627	-0.146088087	-0.034792227	0.129730064	-0.266011491	-0.353302117	0.371506037	-0.030044248	-0.078623259	-0.45284159	0.207162043	-0.085897765	0.191388742	0.087893755
TCGA-CN-6995	-0.017028675	0.192994731	0.376667133	0.419829959	0.215966165	0.191091804	0.181027885	-0.06161983	0.035239439	0.417578968	0.167001266	-0.042945485	-0.353757907	0.021168831	0.086022182	0.313701248	0.600119531	0.42119818	-0.288799563	0.328616468	0.377151136	0.349985327	0.405983755	-0.403861059	-0.381189609	-0.077624769	0.165154406	-0.160223075	-0.314873462	-0.258489934	0.191823816	0.267218051	0.248423226	-0.118164544	0.009394652	-0.308846116	-0.210090838	-0.120079122	-0.362891286	-0.178185849	0.115727027	0.230328836	0.288342167	0.077291008	0.554216972	-0.294855448	-0.205442193	-0.475749844	0.174961278
TCGA-CN-6996	-0.653814172	0.371499668	0.420068319	0.294745262	-0.167988063	-0.603386799	0.456759529	-0.610956887	0.175325432	0.18701687	-0.493287175	0.02942671	-0.14684882	0.162614449	0.242424683	0.518012424	0.3680869	0.615278732	0.295738166	0.006605019	-0.299126493	-0.472922555	-0.32314687	-0.424212844	0.072033334	-0.613331611	-0.277948498	-0.29292725	-0.043441843	0.165242006	0.161421952	-0.534556068	-0.277310805	-0.355650126	-0.337613334	-0.505849061	-0.362119637	0.436331386	-0.290729585	0.07714589	0.438904992	0.002072042	-0.115496968	0.300683638	-0.31147868	-0.434653379	0.262475987	-0.117170891	-0.457642395
TCGA-CN-6997	-0.126299294	-0.201565794	-0.494202408	-0.463501836	-0.096988121	-0.030777161	-0.16651967	0.066816762	0.406778604	-0.018936027	-0.550701089	0.334002278	-0.17398773	-0.483352575	-0.195308247	-0.418363483	-0.383383249	-0.46164832	-0.262675892	-0.460630862	-0.087737658	-0.406896185	0.219053521	0.116587484	0.344945344	0.316954553	-0.654922348	0.07226596	-0.301723683	-0.353374614	0.210376161	-0.472049937	-0.254214549	0.308845684	-0.092111364	0.511597458	0.364963348	-0.249873735	-0.14179773	-0.066755344	-0.278022656	-0.058951486	-0.378418427	-0.03754871	0.320724917	0.389697578	-0.144116118	-0.0721931	-0.060476648
TCGA-CN-6998	0.409103077	-0.280057791	0.33003296	-0.352697095	-0.333334401	0.079772202	0.534170519	0.387514741	0.432130923	-0.322469039	0.664817117	-0.098932256	-0.314694845	0.474627589	-0.016946187	0.041373512	-0.014755062	-0.056482933	-0.41152538	0.298424517	-0.125476471	0.644567624	0.710893132	-0.603924072	-0.059084078	-0.040338455	0.664532845	0.162700332	0.512862201	0.30147318	-0.018520825	0.500048637	0.054397981	-0.192269092	0.070393107	0.232077129	0.00847832	-0.354131421	-0.172667413	-0.354923585	-0.071724769	0.322124188	0.454204453	-0.336350847	-0.431954927	0.228908142	-0.35944289	-0.564387483	0.231040088
TCGA-CN-A497	-0.263624803	0.088720487	-0.079728845	0.256630912	-0.055141365	0.11770361	-0.512188801	-0.26181973	0.143491381	0.08033412	-0.624636178	0.005874269	0.14877454	-0.384759645	-0.191865653	0.177974273	0.154934763	0.057083833	-0.077461104	-0.401486313	-0.359471678	-0.480931319	-0.364430063	0.362769018	0.018567431	-0.034900098	-0.626614983	-0.025059168	-0.49040146	-0.298342345	0.223299973	-0.49071213	-0.032762131	-0.114003379	-0.229684216	0.234929615	0.504847787	0.034267332	0.006432179	0.042056118	0.157812905	-0.274448623	-0.448644565	0.002915663	-0.395992696	0.200440453	0.225522107	0.393276493	0.30643127
TCGA-CN-A498	0.219187316	-0.294696518	-0.18715934	-0.117219917	-0.311820916	0.238139889	0.248872281	0.457266335	0.201103097	-0.075372035	0.431895659	0.303622349	-0.198679068	0.106835003	0.044102125	0.033274821	-0.129293361	-0.321857912	-0.07224138	0.254282166	-0.087902106	0.421542158	0.522954482	-0.613428322	0.217032357	0.072462028	0.2351481	0.064077954	0.433557699	0.028797641	-0.103190841	0.332422131	0.135513348	0.114116552	0.469629438	0.36122798	0.118945154	-0.121681828	-0.159629149	0.049652266	0.106950479	0.362059872	0.471176917	-0.229351117	-0.205619627	0.272120673	-0.324906214	-0.382148719	-0.145584781
TCGA-CN-A499	-0.280778899	0.125150119	0.245563369	0.528223892	0.424071335	-0.154765504	0.047565734	-0.103519608	0.309285742	0.169461767	0.147122062	-0.028401449	0.079499919	-0.238519864	0.047438451	0.363103863	0.606895549	0.491596284	0.15628722	0.354302911	0.437088171	-0.095550676	0.145241206	-0.688095899	-0.116352921	0.196889818	0.227651167	-0.101510437	-0.075253179	-0.346243714	0.288834081	-0.125329763	0.153084294	0.111383744	0.031513209	-0.156026486	-0.243423126	0.197065381	-0.43091609	0.100638847	0.336563724	0.096419168	0.115524731	0.190623272	0.655867306	-0.139296247	-0.251466233	0.162094109	-0.450311345
TCGA-CN-A49A	-0.276732832	-0.127478354	-0.224463087	-0.629968896	-0.230814129	-0.041017389	0.121670667	-0.042370599	0.250462458	0.233457936	-0.393992273	-0.201234442	0.099870531	0.067741396	-0.277468243	-0.28009273	-0.581008666	-0.419852881	-0.244131309	-0.373505992	-0.01575374	-0.430263031	-0.004614671	0.618731505	0.442537633	-0.148230414	-0.190346392	0.364517481	0.184354264	0.0793208	0.035213087	-0.282005214	-0.274329521	0.348009804	-0.326946895	-0.081779063	0.313845984	-0.047901504	0.420694869	0.076255423	-0.438988883	-0.196567223	-0.169241293	-0.465022892	0.269204034	-0.276572814	0.070727889	0.211481002	0.101341651
TCGA-CN-A49B	0.273220655	-0.178568145	-0.007836525	0.259007004	-0.238997339	0.350697929	0.271667713	0.289889625	-0.372035877	0.148663846	0.250761419	0.411757195	-0.400032684	-0.381520637	0.183372907	0.015001283	0.465712758	0.091483627	-0.379805477	0.490598846	0.24558563	0.241592405	0.087730679	-0.41379341	-0.018245041	-0.018129832	-0.048134275	-0.208137003	-0.242634022	-0.158252298	0.070996457	0.277416869	0.367643012	0.054792984	0.525460797	-0.027296249	0.293070923	-0.051858714	-0.395703537	-0.04980192	0.06953286	0.203988861	0.437470006	-0.310464955	0.377337904	-0.159221065	-0.16217397	-0.288955631	-0.008147698
TCGA-CN-A49C	0.183311847	-0.332502308	-0.201935841	0.039906704	0.06022834	0.549823315	-0.357663003	0.486196533	-0.011131489	-0.062201299	0.522925696	0.24283503	-0.224362111	-0.431925012	-0.015670299	-0.081194112	0.050085496	-0.133444332	0.26144963	0.131095066	0.364227458	0.589084931	0.027922287	-0.733692024	-0.217578031	0.452631281	0.283877203	-0.131965869	0.181184627	-0.243331071	0.2220857	0.343970292	0.253441847	0.008517424	0.300558275	0.375593516	0.196766398	-0.258490987	-0.46576207	0.196362384	-0.008398985	0.306011842	0.399790609	0.132409511	0.650234735	0.246176629	-0.108194213	0.120445906	0.435640795
TCGA-CN-A63T	0.288034569	0.308285008	0.3159078	0.403156305	0.225772938	0.007990429	0.013079777	-0.125051368	-0.587356631	0.187888235	0.275314763	0.31135376	-0.00432471	0.392826519	0.135197738	-0.034376686	0.377877375	0.35699522	-0.217088474	0.594576091	0.320959674	0.046508767	0.121369968	-0.080996557	-0.274310518	0.461664172	0.250542899	-0.007959857	-0.018211654	0.070593937	-0.281784139	0.278637638	0.51032399	-0.042574911	0.448191701	0.40658034	0.413900811	-0.248544995	0.024379021	-0.109732888	-0.138267492	0.069923511	0.423845543	0.093626931	0.273372326	0.403263174	0.158217789	0.082566253	0.452635696
TCGA-CN-A63U	0.346839436	-0.219564659	-0.146368996	-0.254494615	0.043096743	0.361916606	-0.362192111	0.353193337	0.209380444	-0.286787657	-0.021283158	0.126796164	0.219503897	-0.042958815	-0.37128306	-0.352758244	-0.295519984	-0.395061462	0.258918235	0.304702322	0.430981679	-0.147836984	-0.073360677	-0.08404397	0.035232076	0.431018125	-0.22802707	-0.033615962	-0.237492513	-0.194197568	0.048796435	0.203874433	0.356289724	0.319803122	0.46119672	0.426390135	0.515697713	-0.240843422	-0.008768977	0.052064988	-0.351519578	-0.07680705	0.136042728	0.019635555	0.579598355	0.342044443	0.211042219	0.33076412	0.509698821
TCGA-CN-A63V	-0.075646278	0.257484764	-0.313875819	-0.259053697	-0.164486444	-0.24185696	-0.259259424	-0.059998278	-0.229396359	0.359400068	0.199284689	-0.29253792	0.068879101	0.106889612	-0.100585304	-0.150117704	-0.536165384	-0.295822165	-0.184663972	-0.416593385	-0.189478235	0.259854074	0.175250804	0.681835686	-0.195628349	-0.50708561	0.056237149	0.288089581	-0.124347201	-0.028092648	-0.102681685	-0.04455141	-0.234755171	-0.1258838	-0.203048725	-0.64931701	-0.150405402	-0.125446661	0.531038833	-0.102921861	-0.064933954	-0.294658169	-0.154705463	-0.292508024	-0.292001583	-0.603640555	-0.0839908	0.110305533	-0.093013192
TCGA-CN-A63W	0.418834219	-0.209012734	0.118298615	-0.037587445	0.065556499	0.269933923	0.405174753	0.347786717	0.021133356	-0.28798291	0.514442457	0.047424337	-0.017226005	0.439527816	-0.037573786	-0.390108943	-0.109089402	-0.339644339	-0.416364745	0.501072583	0.24822413	0.427674163	0.607836423	-0.218997962	-0.311213567	0.344798802	0.409675095	0.080642563	0.347392585	0.14642953	0.179655969	0.552317164	0.483306818	-0.087160036	0.494300514	0.301281849	0.51205818	0.111940345	0.094137502	-0.151698396	-0.313692736	0.311171634	0.53277193	-0.365753676	0.377539261	0.379585534	0.146025137	0.023384132	0.624031407
TCGA-CN-A641	0.287166476	0.178903782	-0.096468391	-0.484168629	0.044979154	0.289221522	-0.38008241	0.397970624	0.226732226	-0.183949462	0.577731612	0.475843583	0.338988714	0.446252629	-0.063939422	-0.386625667	-0.517240874	-0.441257455	-0.094846948	0.295821026	0.266905247	0.456951793	0.258053233	-0.595822616	-0.397321575	0.574746882	0.461832772	0.13424698	0.504735864	0.234690074	-0.014173142	0.343363457	0.394462253	-0.019431018	0.336554733	0.50638754	0.481245462	-0.189130069	0.002889082	-0.042246948	-0.283714837	0.02264358	0.237187223	-0.401406365	0.355703175	0.519062406	0.027133228	0.095505778	0.589229045
TCGA-CN-A642	0.280902615	-0.010368521	0.164477753	0.467387636	0.292227626	-0.199412851	0.209117161	-0.378161992	0.049277777	0.190915296	-0.551038564	-0.173496725	0.071994126	-0.298061279	0.1415388	0.33958523	0.689615673	0.430939133	0.006241258	-0.304659447	0.350821943	-0.515179923	0.023460303	-0.002445445	0.065911945	-0.035545903	-0.134795229	-0.051866792	-0.440251085	-0.303607391	0.304325498	0.143791776	-0.066530421	-0.238934492	-0.188701166	-0.445357734	-0.1806905	0.171233403	-0.319892123	0.282464195	0.289709696	-0.290305857	-0.298087687	0.020251358	-0.075501638	-0.256961934	0.324751531	0.336512394	-0.212624108
TCGA-CN-A6UY	0.337120866	-0.220416315	0.278577431	0.573799547	0.355707701	0.698241238	-0.413314364	0.085452443	-0.255048609	0.031083019	-0.241745042	0.043993121	-0.011614071	-0.457818537	0.173690217	0.274250411	0.55222033	0.471212852	0.339018298	0.113470594	0.257752649	-0.264336021	-0.561934935	-0.469237647	0.341012622	0.022012546	-0.205167675	-0.240560512	-0.500300681	-0.417565056	0.082991949	0.192615212	0.04772996	0.400873978	0.286427216	-0.29912143	-0.166549971	0.006720224	-0.459898802	0.250721836	0.186062238	-0.182080154	-0.155307577	0.385334253	0.460214689	-0.37388343	0.130855377	0.324051463	0.081626346
TCGA-CN-A6V1	-0.279233884	0.053648705	0.392826933	0.728755702	0.604901606	0.149710843	-0.492349691	-0.111895824	-0.432554877	0.319176942	-0.327678956	-0.003750147	0.302130285	-0.414893802	0.273312027	0.507505081	0.667742431	0.66190235	0.66110849	0.087728747	-0.278555823	-0.299749348	-0.655787474	-0.478541916	-0.442116359	-0.033280856	-0.285303055	-0.290255303	-0.51430872	-0.410209013	0.247217681	-0.255566936	0.083012439	-0.271183453	0.301353685	-0.280533752	-0.341961372	0.518392553	-0.536464614	0.467620787	0.495694809	-0.317674625	-0.070244035	0.69056805	0.086639097	-0.211191681	0.428357498	0.688192734	0.013738897
TCGA-CN-A6V3	-0.097115468	-0.367800927	0.198933153	0.320757423	0.229948061	0.251513392	0.257542943	0.366321037	0.121508038	-0.079980245	0.290737669	0.401975409	0.041806256	-0.079508518	0.180793058	0.265337077	0.381573005	0.248124523	0.202272063	0.662992273	0.06756886	0.293869763	0.380803917	-0.720052035	-0.147413436	0.043131188	0.361884212	-0.124426505	0.175788159	-0.13767555	0.464760559	0.24043543	0.525772378	-0.042677786	0.579907877	0.094192696	-0.025793912	0.037811572	-0.256474693	0.279974941	0.146491852	0.304615268	0.537194485	0.118206952	0.187528767	0.146964662	-0.039880928	0.277812077	0.01286162
TCGA-CN-A6V6	0.059358082	-0.11081966	0.398940594	0.618759511	0.458863795	0.334577789	-0.619660996	0.245910556	0.205341045	0.134707037	0.199566993	0.113062593	-0.022766997	-0.193848519	0.223737912	0.450488175	0.687163363	0.570333707	0.314988798	0.340335435	-0.302584966	0.281235334	-0.623652844	-0.488749231	0.059359795	-0.129116544	-0.324832546	-0.288606154	-0.414727612	-0.123750412	0.315966241	-0.113794282	0.338801915	0.136339103	0.478347807	-0.194012496	-0.229604579	0.270844335	-0.440957685	0.375365028	0.574386584	-0.223648137	0.319422138	0.515556649	0.249780917	-0.268238837	0.231605745	0.370369083	-0.055275739
TCGA-CN-A6V7	0.443890558	-0.082338008	0.039797532	0.232186758	0.143942926	0.312580332	-0.470153451	0.470589089	0.442338777	0.175979112	0.267635961	0.345243468	-0.144607316	-0.418840798	-0.119569432	0.14971131	0.448140307	0.052017938	0.272385397	0.285016269	0.421561726	0.289631759	-0.269307494	-0.695620855	-0.186425016	0.505357461	-0.159683696	-0.006273595	-0.351956042	-0.442834326	0.391503883	0.087038805	0.333409565	0.11994842	0.381561452	0.340600922	0.394414482	-0.251785467	-0.51442437	0.114565839	-0.067183596	0.225299975	0.192017462	0.375340181	0.619600799	0.317967781	-0.307326766	0.458879546	0.442077404
TCGA-CQ-5323	-0.184774042	-0.305395219	0.205044848	0.068008402	-0.199015157	0.2444754	-0.281649801	0.250965453	0.383072187	-0.280100418	0.531105708	0.118556802	-0.275897206	0.124601067	0.227890961	0.275495717	0.314468726	0.219433226	0.013255483	0.172951535	0.087336586	0.526756134	-0.173645254	-0.518548905	-0.191185577	0.370445943	0.448290189	-0.066862134	0.230850089	0.012034496	0.3525853	-0.231225848	0.068842888	0.194190033	0.180036598	0.283994532	0.100778117	-0.149938344	0.005877288	0.044585619	0.222018689	0.280050209	0.264703393	-0.032255511	0.569792271	0.340096924	-0.197771411	0.188418314	0.344445079
TCGA-CQ-5324	0.341828415	-0.201918819	-0.18905373	-0.145026884	-0.069322903	0.239966883	0.12411682	0.193683104	0.124184201	-0.268292863	0.564200949	0.287348249	-0.343385254	0.192498958	0.132886769	0.258285545	0.019636837	-0.302952146	-0.467760556	0.431618679	-0.013854051	0.548785354	0.318734248	0.327847002	0.000671583	0.367694055	0.366040984	0.065356398	0.202412165	0.205847769	-0.180046624	0.34034222	0.282767689	-0.049817425	0.369804838	0.491913215	0.173158448	-0.285999461	0.374796371	-0.328119611	-0.181229129	0.193213161	0.337128401	-0.383106722	-0.328602964	0.506186983	-0.257609273	-0.648661229	-0.110086063
TCGA-CQ-5325	-0.514058802	0.381212745	0.47554164	0.599189543	0.414257985	-0.527418871	0.199326493	-0.570454483	-0.467164859	0.336955956	-0.256443805	-0.356516519	0.203098483	0.268727426	0.357295103	0.511562179	0.654821137	0.605636296	0.431303038	-0.220966838	-0.349802083	-0.294738259	-0.515053953	0.04195249	-0.352536434	-0.573859967	0.151023726	-0.234678949	-0.164982855	0.205210797	-0.098916496	-0.299012488	-0.435038936	-0.344825185	-0.217313783	-0.545640759	-0.436725367	0.348220778	-0.127274606	0.280368222	0.481388335	-0.239136315	-0.281454281	0.397455857	-0.521529822	-0.446056934	0.39526159	0.20334805	-0.396867557
TCGA-CQ-5326	-0.233560377	0.421951373	-0.140936604	-0.415938277	-0.313090627	0.087274644	0.358477063	-0.239163092	0.06245819	0.429606925	0.344680518	0.191888123	-0.090686296	0.531260755	-0.182457792	-0.141434422	-0.463690346	-0.346578424	0.040654726	0.121186968	0.54492053	0.268978568	0.415119753	-0.070085727	-0.154094393	-0.224774415	-0.002122646	0.162379173	0.013235099	-0.003550028	-0.322400391	0.1302556	0.137623724	-0.043505998	-0.259704741	-0.467187146	-0.249665954	-0.193304828	0.048575984	-0.321771551	-0.381668788	0.274088245	0.218047343	-0.367678457	0.418177622	-0.448013995	-0.314524376	-0.456982326	-0.067878552
TCGA-CQ-5327	-0.07366253	0.492111084	0.386129972	0.515156956	0.326556731	-0.099436667	0.078856985	-0.024106896	-0.084967919	0.358125947	0.580150963	-0.118652285	-0.005207341	0.380789051	0.276752425	0.315382081	0.535665891	0.321818236	0.121308806	0.460047149	0.264137447	0.449565844	-0.243315947	-0.579541841	-0.555560092	-0.347961561	0.582726174	-0.159091911	0.192020393	0.082495222	0.18864998	0.365227778	0.397181726	-0.371202821	0.349924957	-0.426414007	-0.502611143	-0.209511429	-0.136251356	-0.281308801	0.40315177	-0.014832626	0.508207066	0.208145132	0.233817222	-0.319075068	-0.104813764	-0.19593103	-0.173909707
TCGA-CQ-5329	-0.311727727	0.270352583	0.224850736	-0.152372887	-0.203980284	-0.284862744	0.541003576	-0.47975558	-0.544216037	0.39429717	-0.520683858	-0.087853171	0.013783079	0.13574541	0.128301619	0.030304983	0.167523169	0.03714969	-0.037818779	-0.098265276	0.349715984	-0.494876872	-0.181231618	0.440941528	0.242635592	-0.095816524	-0.010016612	-0.235508367	-0.13426018	0.17083176	-0.064173511	-0.058699203	-0.065089789	-0.062439697	-0.222727388	-0.368704149	-0.263845297	0.182676234	0.150158827	-0.147762052	-0.010206603	-0.091747054	-0.378229451	-0.336603774	0.247401886	-0.325011111	0.233472338	-0.154703798	-0.135164644
TCGA-CQ-5330	-0.523561023	0.118304175	0.276488292	0.016078838	-0.238413551	-0.533340713	0.419511183	-0.641262713	-0.220113008	0.316385243	-0.688518887	-0.161609736	0.139553777	-0.010584801	-0.046322081	0.245816974	0.339928478	0.387940811	0.25317974	-0.457371221	0.05749627	-0.680638419	-0.416731148	0.339754171	0.246581352	-0.493605389	-0.394123996	-0.394927223	-0.311754174	-0.121120107	0.191246608	-0.416195153	-0.513396072	-0.215967122	-0.503469666	-0.620975625	-0.44000358	0.281611832	0.082469381	-0.213376787	-0.033546849	-0.050837865	-0.475159241	0.169498542	-0.482972218	-0.557811017	0.111626568	0.004150113	-0.581531238
TCGA-CQ-5331	-0.339840638	0.314986496	0.363639364	0.406709436	0.194422787	-0.44288675	0.305683034	-0.244462348	0.018723455	0.349572896	0.266764401	-0.289832242	-0.040984176	0.248133262	0.220766075	0.431645538	0.553869141	0.418520641	0.182403357	0.374049934	-0.220943403	0.086946891	-0.275516078	-0.434674908	-0.553366893	-0.304833331	0.489138884	-0.300155584	0.20442414	0.094994261	0.11199574	-0.133552066	0.144792464	-0.37315198	-0.095434717	-0.231463411	-0.460493508	0.147744642	-0.098453628	-0.239903412	0.200136612	-0.204198212	0.214111851	0.200475741	-0.057701075	-0.131791168	-0.161187798	-0.30856752	-0.345237236
TCGA-CQ-5332	-0.018138642	-0.074951153	-0.095781956	-0.424260962	-0.314197488	-0.058884739	-0.364839233	0.055784558	-0.096197692	-0.094951617	0.126368523	0.011980402	0.024303906	0.23250247	0.222537366	-0.214768485	-0.429044771	-0.26620316	-0.158781303	-0.332375706	-0.146103363	0.132204757	0.136882393	0.550407612	0.18086863	0.37422902	-0.335222008	0.385713392	0.250610352	0.345260137	-0.15098813	-0.316967832	-0.019544741	0.255892648	-0.396935852	0.418221274	0.381940765	-0.179157999	0.414518684	-0.207058611	-0.320384022	0.010913707	-0.262711498	-0.284494599	0.232242583	0.31357794	0.023069137	-0.004214332	0.215978133
TCGA-CQ-5333	-0.267081453	0.369898616	0.43207095	0.350763738	-0.046355124	-0.314957801	0.345651755	-0.539194407	-0.534678661	0.562722261	-0.551668923	0.022435064	0.091149441	-0.043343854	0.138558535	0.261605607	0.548179323	0.564735341	0.103539267	0.164197441	0.259507716	-0.449286655	-0.373490403	-0.189610545	-0.008553978	-0.425443721	-0.261832594	-0.216808129	-0.363293472	-0.364725214	0.087549891	0.108349614	0.062068762	-0.338798734	-0.056121762	-0.515744422	-0.462244457	0.153743316	-0.382664008	0.23606013	0.143617367	-0.09309886	-0.171353877	0.131977359	-0.299297191	-0.415030795	0.209299649	0.331100494	-0.270788341
TCGA-CQ-5334	-0.435562596	0.122454601	0.186428267	0.52491081	-0.206975316	-0.344899903	0.426156251	-0.496369079	0.027242704	0.245599337	-0.443838497	-0.332224859	-0.176260917	0.055235683	0.193128773	0.460796697	0.390326994	0.340979618	-0.02263654	-0.086044327	0.239963472	-0.38694502	-0.350131244	0.468638135	-0.280876124	-0.441129106	-0.133501489	-0.348202727	-0.3584929	-0.0230223	0.06967288	-0.157970991	-0.36003096	-0.345117835	-0.411684948	-0.512076078	-0.471249892	0.368324369	0.207668811	-0.105331329	0.186378311	-0.277488917	-0.258956595	-0.119914007	0.046870064	-0.427726724	-0.10159503	-0.267018712	-0.485784868
TCGA-CQ-6218	0.201500749	-0.000538945	0.138545222	-0.025372957	-0.225954064	0.054927328	0.431325301	0.41814009	-0.382610945	-0.207975617	0.622786523	0.144277514	-0.128140194	0.453781896	-0.174724223	-0.100471731	-0.122966676	-0.299777003	-0.19155698	0.382887645	0.070014701	0.495307436	0.423700546	-0.045202859	-0.292754479	0.128550332	0.703884108	0.243487204	0.555175365	0.351862327	-0.465149069	0.53130424	0.079884654	0.198353849	0.561415954	0.038172647	-0.10021594	-0.321465162	0.456865879	-0.111444423	-0.113313124	0.209230521	0.461199758	-0.232528902	-0.143973517	0.164117427	-0.34825607	-0.532296079	0.094826732
TCGA-CQ-6219	-0.33759414	0.148133229	0.44282059	0.517833985	0.110864543	-0.309436892	0.451606462	-0.393169513	-0.274421572	0.374238575	-0.315082059	-0.06849796	-0.227481888	0.088322188	0.169891837	0.445413511	0.600111889	0.444455803	-0.011674868	0.215760701	0.219201944	-0.366699997	-0.526827345	0.308596846	-0.289124973	-0.138157663	0.040796236	-0.198092138	-0.122602183	0.139436754	0.2022586	-0.121839504	-0.157526567	-0.251327001	0.268474818	-0.362609919	-0.400257546	0.381154523	0.052732739	0.111813446	0.452393892	0.127600347	0.004880063	-0.097288977	0.142329216	-0.307507321	0.257292468	-0.249653711	-0.371453647
TCGA-CQ-6220	0.35449142	-0.127612446	0.156894686	-0.213543235	-0.278703535	-0.015686475	0.641890093	0.240970314	0.256478289	-0.365557955	0.594061833	0.112529578	-0.329487925	0.511416504	0.044696134	-0.041937474	-0.172445058	-0.021792476	-0.398439554	0.308387102	0.180048922	0.585134162	0.595354828	-0.537490318	-0.206922776	0.199612548	0.691299312	-0.074046708	0.523147403	0.373865461	-0.074107226	0.455758454	0.261567615	-0.201858433	0.185049096	0.202774661	0.142152705	-0.336448939	0.091156724	-0.160698896	0.042556734	0.284262404	0.474688946	-0.324295879	-0.246136629	0.101748735	-0.276901452	-0.458894645	0.24837848
TCGA-CQ-6221	-0.519130753	0.342204244	-0.484112092	-0.203848568	0.059864654	-0.334060917	-0.192074875	-0.568814493	-0.205820863	0.304102044	-0.688095232	-0.238212643	0.203042526	-0.544251381	-0.158024075	-0.271714801	-0.369845473	-0.388737933	-0.151791895	-0.432049706	-0.259428247	-0.636244118	-0.528569973	0.692289691	0.197006538	-0.476792839	-0.716676347	0.182137583	-0.517436425	-0.233201201	-0.289115891	-0.53255797	-0.476497265	-0.100309773	-0.42203767	-0.535566212	-0.389818317	0.355549736	0.072356533	-0.285215776	-0.478367508	-0.406108326	-0.55768251	-0.233539374	-0.374742182	-0.519826195	-0.208548738	-0.143862178	-0.508636568
TCGA-CQ-6222	-0.243724518	0.519174054	0.361151551	0.355809415	0.217488004	-0.161881724	-0.305934155	0.200316497	-0.290805963	0.572274034	0.501165245	0.186692621	-0.106427376	0.227445834	0.299080723	0.289430649	0.43312968	0.470140312	0.245518149	0.419129471	-0.646581701	0.502434951	-0.447215851	-0.261423366	-0.408945303	-0.529074166	0.447461585	0.137040709	0.208444752	-0.01340899	-0.268244635	0.019415636	0.319802815	-0.301027123	0.288281419	-0.313261423	-0.341863653	-0.002721347	-0.194675287	-0.029114823	0.259566271	-0.047644171	0.511890457	0.325002515	-0.714005784	-0.09992836	0.083888282	0.015591131	0.111520145
TCGA-CQ-6223	0.380566956	0.272147256	0.233426053	-0.011783591	0.014301762	0.13832732	-0.00161076	0.438876659	0.333746269	0.019603094	0.654091697	-3.09E-06	-0.213615995	0.428155577	0.124478246	0.158852155	0.109971739	-0.027807974	-0.053522801	0.324141888	-0.35607474	0.654195032	0.383922257	-0.611305115	-0.345913372	0.198697784	0.642684643	-0.000368228	0.420847074	0.201675753	0.097770872	0.392253039	0.186160888	-0.161060041	0.17091931	0.378788722	-0.01099036	-0.284387636	-0.22715766	-0.242232073	0.164772497	0.229740873	0.527138421	0.01141671	-0.366416167	0.373605381	-0.218959753	-0.282150956	0.450554626
TCGA-CQ-6224	-0.407276807	0.031991345	0.02148973	-0.339211442	-0.545878229	-0.371666466	0.517424366	-0.617538215	-0.206954844	-0.023787679	-0.73343407	-0.016486159	-0.116933649	-0.073310313	-0.039379635	-0.046813088	-0.305899752	0.235867186	-0.328570579	-0.443729459	-0.20794619	-0.626064213	-0.301621721	0.734688126	0.483491108	-0.474919334	-0.513463734	-0.150026747	-0.247126437	-0.002478139	-0.263203708	-0.290808514	-0.484188088	0.004012103	-0.488603306	-0.46079231	-0.300404545	0.402220872	0.269797718	-0.05936668	-0.13868131	-0.142268396	-0.508103092	-0.150755077	-0.588825767	-0.419669862	0.254875188	-0.18801274	-0.564072065
TCGA-CQ-6225	0.426113223	0.095804009	-0.239279162	-0.405249175	-0.133787299	0.420388573	-0.443669169	0.565530632	0.334478141	0.162371155	0.565023494	0.357235288	-0.207420606	0.279775573	-0.297650588	-0.479079065	-0.428591109	-0.360956258	-0.266336478	0.196898182	0.294814642	0.520459648	0.440752165	-0.437404118	-0.170224684	0.546399362	0.438896764	0.256915924	0.357705354	-0.223873243	-0.085378532	0.358328649	0.469884267	0.202615433	0.366979525	0.510805622	0.535836211	-0.275064563	-0.159394918	-0.157813132	-0.318037778	0.169508049	0.360955658	0.00982516	0.541726499	0.428720707	-0.041101218	0.390230344	0.599711669
TCGA-CQ-6227	-0.281189313	-0.007348227	-0.248859435	-0.439496543	-0.257862015	-0.283623257	0.321319467	-0.348359473	-0.286363609	-0.385050188	-0.153493324	-0.130491132	0.018418409	0.483036477	0.09440513	-0.294622337	-0.550722736	-0.029714785	0.039183385	-0.379036511	-0.212837435	-0.192431153	0.263852108	0.531761627	0.254261388	-0.38247023	-0.150709706	-0.099100664	0.22874743	0.250807531	-0.586816348	0.108044735	-0.272171253	0.009164603	-0.386445787	-0.241825529	0.088120291	-0.079008087	0.268031183	-0.045044459	-0.305444223	-0.213587969	-0.183627548	0.129341543	-0.623627907	-0.19561937	0.087755691	-0.42611524	-0.242835124
TCGA-CQ-6228	0.369103861	-0.34736064	-0.377950398	-0.300943733	-0.15173391	0.043581418	-0.484167259	0.32123919	0.085685865	-0.225585095	-0.093674746	0.072848376	-0.046378444	-0.105990557	-0.233346467	-0.49081921	-0.544495504	-0.473004116	0.194721331	-0.224401306	-0.400253231	-0.201765834	-0.058789379	0.139981801	-0.230658467	0.46676857	-0.261694682	0.180718208	-0.062941048	-0.146368811	-0.210510621	-0.099015067	-0.08679659	0.158798102	-0.16929246	0.611951766	0.505774465	-0.203478437	0.035891999	-0.178400718	-0.219266779	-0.236545637	-0.289225544	0.20140048	0.203396404	0.572521956	-0.198472194	0.172274031	0.47701772
TCGA-CQ-6229	0.116132245	-0.126369104	0.380834808	0.088841954	0.073743867	-0.149604019	0.528578612	0.208680635	-0.162922948	-0.330235553	0.59846598	-0.183406497	-0.218069379	0.5881514	0.202729968	0.016405805	0.253946273	0.296818705	-0.350608108	0.200935042	-0.307862338	0.35719033	0.32601769	-0.262819633	0.061445728	0.195066616	0.700702278	-0.056720888	0.618118163	0.443861134	0.037142468	0.36695104	-0.075721469	0.120392974	-0.113065448	0.358783786	0.017520628	-0.338780347	0.26373013	-0.110680731	0.088872844	0.063043447	0.315364151	0.168008917	-0.453059794	0.414957181	0.253494008	0.243133192	-0.038203709
TCGA-CQ-7063	0.081489396	-0.014417946	0.381273507	0.519659391	0.127152666	-0.506479892	0.423186091	-0.092490502	0.095323458	0.167502537	0.209973952	-0.225338835	-0.143987054	0.05747827	0.110008524	0.479285222	0.622430378	0.559429226	-0.180644826	0.130068007	-0.318932342	0.072225363	0.350393413	-0.67625099	-0.24921949	-0.412323562	0.596288889	0.121990562	0.293139295	-0.071159888	0.249686003	0.045358388	-0.066984628	-0.292512132	-0.219669339	-0.428606549	-0.304328065	-0.036062164	-0.360816606	-0.063429559	0.293531479	0.263834039	0.152975653	-0.018941579	-0.419531402	-0.318547019	0.008064483	0.008201488	-0.355361603
TCGA-CQ-7065	0.582601283	-0.43761424	-0.081029955	-0.695390495	-0.359548697	0.11264374	0.497157974	0.457773355	0.374560494	-0.504049818	0.513942424	0.049338776	-0.246258766	0.555903375	-0.30924173	-0.451259102	-0.599066987	-0.48014453	-0.287806044	-0.119133949	0.409188072	0.410585843	0.470006508	-0.16630576	0.277152515	0.353232132	0.623249473	0.02012914	0.600652502	0.414701359	-0.205933738	0.577943562	-0.175460619	0.150642962	0.037722695	0.418916645	0.445633923	-0.097876961	0.324871086	-0.218164894	-0.443145011	0.300159324	0.017555142	-0.405452746	0.262413181	0.411492088	0.019528193	-0.162164726	0.540549462
TCGA-CQ-7067	0.070858628	-0.070296225	0.128824772	-0.33938148	-0.314341693	0.054886787	0.24456903	0.138356863	0.060095349	-0.0279036	-0.325754247	0.010293878	0.041836828	-0.052363749	-0.189679216	-0.203328932	-0.110385875	-0.290392708	-0.422087973	0.139920853	-0.420050408	-0.24732502	-0.342202473	-0.029304653	0.147562635	-0.182144936	-0.023766748	0.04225508	-0.087015296	-0.355269193	0.059502311	0.214007312	-0.274771772	0.000841129	0.356918477	0.09420263	0.004756998	-0.250606197	-0.012721571	-0.001794517	-0.390480685	0.122494811	-0.282519839	-0.240003947	-0.515156646	0.147436583	0.117310514	0.219970231	-0.007654699
TCGA-CQ-7068	-0.06904722	0.055640986	0.342403795	0.697729365	0.460974072	-0.04380523	0.354825122	-0.231765253	-0.171966378	0.235759259	-0.018884829	-0.218135958	-0.132557557	-0.332447101	0.098580667	0.55216582	0.757443705	0.513686091	0.169119614	0.288519847	0.01888856	-0.05900298	-0.146958902	-0.713478963	-0.129647744	-0.47263187	0.195089031	-0.006532453	-0.229873686	-0.308259453	0.383641031	0.03744157	0.205687862	-0.269285292	0.062375327	-0.500193315	-0.418805294	0.066301181	-0.522284512	0.244048838	0.417061026	-0.022991282	0.219346107	0.272109755	0.165058592	-0.42202514	0.03163134	0.206731052	-0.358721857
TCGA-CQ-7069	-0.03955534	-0.444416723	-0.109544769	-0.435232483	-0.467526717	-0.346295394	0.554252529	-0.268912791	0.044284549	-0.440008615	0.02365493	-0.133879909	-0.140781181	0.356697181	-0.036735226	-0.292778648	-0.481264368	-0.362922815	-0.406361864	-0.181558825	-0.236911103	0.183956905	0.682217548	0.361802213	0.294468424	-0.493659963	0.224591292	-0.0941989	0.358345034	0.257534354	-0.048516017	0.205849813	-0.100182972	-0.14841663	-0.40124867	-0.279544728	-0.214725199	0.044873225	0.34265039	-0.441756418	-0.426478723	0.056099323	0.065092145	-0.513637626	-0.709689523	0.022761366	-0.208654638	-0.297628296	-0.196029027
TCGA-CQ-7071	0.144103129	-0.055530984	0.098049732	0.058091286	-0.212752154	-0.175655042	0.362627072	0.283158219	-0.167220703	-0.277357277	0.655149591	-0.151742623	-0.328713623	0.593249857	0.061492537	-0.051337824	0.092735187	-0.117344916	-0.310650921	0.256208702	0.130493598	0.569853919	0.556878832	0.195566649	-0.063687355	-0.190980216	0.546927549	-0.207749424	0.559619854	0.497960325	-0.272842829	0.424530859	0.365811159	-0.140281998	0.01554207	-0.328877085	-0.080887326	-0.102025008	0.412002201	-0.136421875	0.117876863	-0.031069191	0.564390813	-0.426303338	-0.180645797	-0.343613261	-0.262468824	-0.443271272	-0.133922998
TCGA-CQ-7072	-0.449497276	0.052538694	-0.389591398	-0.272396699	-0.289846497	-0.365341273	0.212947619	-0.549312166	-0.078687433	0.17949657	-0.766381343	-0.097919979	0.231985918	-0.273096409	-0.14923442	-0.352113294	-0.485058719	-0.284217925	-0.210437173	-0.584110647	-0.362648625	-0.719750152	-0.272535441	0.752003817	0.519655189	-0.489731959	-0.663958105	-0.041736919	-0.40417988	-0.235892312	-0.25381039	-0.443552712	-0.412822627	0.07613737	-0.41784963	-0.326621924	0.196914013	0.282229868	0.410027613	0.050817073	-0.250952163	-0.281559092	-0.66746086	0.021497286	-0.476539096	-0.370346725	0.299944204	0.191927605	-0.168105099
TCGA-CQ-A4C6	0.229637279	-0.381210877	0.42985112	0.178695105	-0.287661713	-0.388949092	0.684412159	-0.408784882	-0.204215922	-0.381372528	-0.148798219	-0.231929515	-0.348265108	0.45643003	-0.028254391	0.134986479	0.128192876	0.456143404	-0.315253575	-0.005733958	0.353955668	-0.232266894	0.590450648	-0.188578911	0.14238852	-0.046336911	0.354269649	-0.067059966	0.413183447	0.321636885	0.142550876	0.251719549	-0.258527701	-0.0997612	-0.311513821	-0.086280261	-0.014323904	0.142903979	0.082413675	-0.154711686	0.074843311	0.195309874	-0.033658271	-0.183532124	0.069715353	0.071544176	0.194997472	-0.07749579	-0.226349333
TCGA-CQ-A4C7	-0.164331859	-0.329937542	0.194661752	-0.46099412	-0.315586988	-0.217799217	0.583508497	-0.513238239	-0.214523012	-0.349913067	-0.49004188	-0.258019909	-0.300021923	0.368771303	0.048098557	-0.331632967	-0.339230888	-0.240647814	-0.342800687	0.172085681	0.366811234	-0.523173061	0.289009931	0.653381345	0.501891964	-0.398604383	-0.21908442	0.007067185	0.032119859	0.404750558	0.263337711	-0.2679684	-0.037189043	-0.005728133	-0.359389982	-0.433281491	-0.172355885	0.103187114	0.473419369	-0.333639206	-0.396764325	-0.013865972	-0.041276899	-0.315846235	0.079426941	-0.402785943	-0.150184958	-0.114200346	-0.343102259
TCGA-CQ-A4C9	0.112623623	-0.10766403	-0.42371913	-0.421626395	-0.118600542	0.333124032	-0.516413352	0.342883326	-0.146201927	0.007293916	0.341222007	0.313142055	-0.126084477	0.073770991	0.04936049	-0.390167276	-0.575585598	-0.517222391	-0.032681811	0.432429401	-0.295818289	0.390983757	-0.276694371	0.42603761	-0.249843249	0.199371914	-0.035287812	0.006245566	-0.046271881	-0.079295327	-0.028724465	-0.061035322	0.358073951	0.069717245	0.543606043	0.381935838	0.308398859	-0.366195529	0.320184138	-0.183601381	-0.211443861	0.001224682	0.403954035	-0.230597529	0.291892034	0.355078115	0.111524243	0.254406403	0.423273648
TCGA-CQ-A4CA	-0.067754561	0.373703912	0.338379721	0.378285782	0.259529256	-0.271978773	0.438710409	-0.489579098	-0.40492794	0.131855028	-0.543835513	-0.337306627	0.272105274	-0.166314299	0.028879554	0.362952536	0.459786319	0.484667119	0.323421251	-0.335222956	0.232761733	-0.483082447	-0.317658385	0.096435082	-0.044201831	-0.221111773	0.037894141	-0.129312551	-0.112999991	-0.045071562	-0.111270506	-0.01321607	-0.472955283	-0.245022877	-0.14109043	-0.227192895	-0.082806102	0.1043656	-0.107871781	0.273211127	0.214837565	0.042375703	-0.451649507	0.483145038	-0.294541017	-0.071687881	0.36138519	0.187557581	-0.094679968
TCGA-CQ-A4CB	-0.47852578	0.421125402	-0.183040821	-0.380893685	0.027578909	-0.196168142	0.179176861	-0.603457688	-0.156036911	0.1736344	-0.502729631	0.079443696	0.232396715	-0.261432404	-0.263773498	-0.259634083	-0.526495693	-0.207576791	0.226810632	-0.049255563	0.543852418	-0.458162579	0.080408524	0.453251227	0.185346269	-0.273900563	-0.534227459	-0.001571708	-0.483132419	-0.204160349	-0.177605775	0.036964497	-0.085646863	0.07094358	0.06431544	-0.484309005	-0.263785319	-0.09709384	0.003125057	-0.198023246	-0.445836783	0.096075804	-0.272004417	-0.069446042	0.509622923	-0.466020001	-0.28738721	-0.410249525	-0.505908905
TCGA-CQ-A4CD	0.219063956	0.041488801	-0.055629372	-0.035944063	-0.151324606	0.139846222	0.327571624	-0.087741681	-0.121088452	0.315258687	0.083335353	0.01316465	-0.147481649	-0.37634269	-0.243128409	-0.199038665	0.218566903	-0.157158171	-0.014322643	0.168619488	0.509156856	0.117334104	0.301167526	-0.191388464	0.083728866	-0.158236489	0.049131881	0.083640418	-0.367051082	-0.306042833	-0.04058879	0.372267696	0.260262364	-0.100423068	0.204326647	-0.311673238	-0.118581064	-0.284982512	-0.109075162	-0.084135093	-0.306785138	0.147286443	0.084887572	-0.258432797	0.425289573	-0.196761173	-0.323178375	-0.229030024	-0.257933205
TCGA-CQ-A4CE	0.044421187	0.116141487	0.489422634	0.42309099	0.299191608	0.117816053	-0.160752009	0.533126809	0.267304386	-0.317311671	0.70676043	-0.155520301	0.004279459	0.520166969	0.265617794	0.394511293	0.472758137	0.12962221	-0.055504387	0.339435119	-0.398551335	0.62573327	0.166507147	-0.637157018	-0.54635684	0.006537347	0.686446219	0.094696581	0.514685153	0.432924204	0.431185082	0.207957921	0.317214677	-0.077159186	0.297274657	0.093243217	-0.064620757	-0.115943759	0.009345332	-0.130666772	0.362671693	-0.025033885	0.470443007	0.115025448	-0.247959895	0.095994614	-0.058865722	0.147168368	0.379904447
TCGA-CQ-A4CG	0.363852788	-0.23276535	-0.23480333	-0.610955752	-0.51194239	0.088908197	0.535624489	-0.094595198	0.194863719	-0.407744071	-0.321825783	-0.044224096	-0.296670675	-0.109594971	-0.464351916	-0.307682976	-0.527614121	-0.530042196	-0.323529811	-0.124297072	0.490834207	-0.20548341	0.476381974	0.28717651	0.390138696	0.480533377	-0.202651676	0.290941809	0.086118984	-0.003997626	0.142739418	0.044486749	-0.142718187	0.361400387	-0.060288343	0.453743126	0.194716193	-0.279206932	0.251694383	-0.36455488	-0.462456676	0.240177319	-0.275358345	-0.499158818	0.386215834	0.462805618	-0.224490363	-0.425655902	-0.208044713
TCGA-CQ-A4CH	-0.28382392	0.429340557	-0.068967275	-0.599659348	-0.320158174	-0.370636515	0.06769072	-0.325007546	0.063328685	0.245257634	0.042161727	-0.041144084	-0.152505417	0.390476792	-0.284092783	-0.227838373	-0.735386935	-0.30286227	0.104042042	-0.030310058	-0.112346013	0.041551038	0.345063363	0.073602959	0.265197647	-0.304226688	0.06924674	0.391611868	0.124581494	0.205511607	-0.045805258	-0.217598952	0.05513099	-0.017948105	-0.44002689	-0.324254262	-0.398473963	-0.091844793	0.182275082	-0.225054743	-0.217962063	-0.065555594	-0.022808143	-0.324934562	-0.327329239	-0.136738258	0.00819213	-0.176752892	-0.380910379
TCGA-CQ-A4CI	0.212023298	-0.349851548	-0.257110942	-0.463781937	-0.000672291	0.085317214	-0.258455289	0.128475146	0.129780862	-0.326701117	-0.383588057	-0.210317495	0.02709257	-0.162653586	-0.078405247	-0.327124864	-0.519000174	-0.430709936	-0.365621378	-0.429343789	0.526880565	-0.334543089	0.048276336	0.595821945	0.351780292	0.606240151	-0.530699155	0.224873902	-0.042001467	0.001395149	-0.011441552	-0.184131011	-0.398594502	0.426233723	-0.421730743	0.597333733	0.50680967	-0.092488311	0.348087096	-0.208845045	-0.432559233	-0.156268387	-0.426038724	-0.21787914	0.610074566	0.519989941	-0.066419984	0.326688656	0.064748904
TCGA-CR-5243	-0.375681512	-0.44728087	-0.128244223	0.385152273	0.073412795	0.445265176	-0.48565843	-0.109000062	0.487162471	-0.33269994	-0.542414873	-0.144954178	-0.078555234	-0.424496231	0.236107095	0.362223635	0.384827596	0.445059277	0.360978772	-0.458951031	-0.057693435	-0.493308489	-0.544964139	0.340604788	0.541712138	-0.392721176	-0.629239556	-0.462322027	-0.578116072	-0.401918348	0.225294857	-0.541332232	-0.438789414	0.463739298	-0.433913261	-0.432608296	-0.302172808	0.389010032	-0.280693177	0.222914365	0.518560188	-0.029120201	-0.410941393	0.173493973	0.467176376	-0.5660412	0.415616651	0.286067604	-0.328528651
TCGA-CR-5247	0.48917075	-0.474004606	-0.334976912	-0.609567756	-0.433027153	0.285786019	0.25653678	0.341139796	-0.029844371	-0.338246479	0.075910325	0.064129316	-0.296815311	0.353503734	-0.143522079	-0.479340694	-0.530500679	-0.571800517	-0.553939108	-0.342390304	0.544976528	0.027513153	0.673611321	0.771691714	0.161584642	0.502478364	-0.030119891	-0.0555032	0.359737351	0.3360554	-0.498747115	0.342178633	-0.122703417	0.332202163	-0.226842195	0.536830726	0.569597304	-0.387828394	0.575389403	-0.164758836	-0.382137007	0.156170431	-0.215293794	-0.526855757	0.381642448	0.469800799	-0.10797052	-0.550805977	0.523735042
TCGA-CR-5248	-0.476264165	0.186438312	0.175766721	0.781077353	0.701485712	-0.140296731	-0.610446682	-0.131249494	0.294631821	0.349793549	-0.423432149	-0.132922207	0.211074744	-0.60255123	0.274619536	0.650177691	0.757472879	0.71862648	0.609281161	-0.234330484	-0.219473474	-0.498763376	-0.628460824	-0.535142433	-0.437882807	-0.301595391	-0.550141562	-0.313645344	-0.605407109	-0.479847981	0.317474955	-0.514552327	-0.17157207	-0.253934885	-0.316277296	-0.380876462	-0.407413643	0.469487466	-0.541115706	0.391643718	0.627736348	-0.111611616	-0.311413412	0.676776229	0.573671591	-0.368723849	0.28703792	0.545858119	-0.305677517
TCGA-CR-5249	-0.348915475	-0.162068608	-0.158174823	0.607308595	0.567245679	-0.027339833	-0.517958605	0.2112271	0.159577933	-0.117268854	-0.267802562	-0.15905645	0.140507675	-0.638629036	0.160502167	0.468067655	0.493943108	0.580728296	0.601972482	-0.42061424	-0.493825021	-0.036485441	-0.347063248	-0.52307162	-0.150860651	-0.304271148	-0.512840192	-0.161552384	-0.485498805	-0.436234769	0.273960818	-0.472439556	-0.308392817	-0.156637639	-0.239378113	-0.134523878	-0.291253768	0.498694968	-0.422044103	0.433438474	0.530726838	0.023996117	-0.21389578	0.651852112	-0.214398896	-0.289351458	0.235684788	0.384147025	-0.310652031
TCGA-CR-5250	-0.369108951	-0.494442444	-0.361932574	0.351767752	0.170575261	0.492934743	-0.61828019	0.000164308	0.324124294	-0.290014775	-0.470910812	-0.093878573	0.015801869	-0.554203466	0.31209048	0.26980856	0.061711644	0.436463288	0.439634881	-0.335740644	-0.481077934	-0.328952329	-0.614556491	0.071177734	0.528546563	-0.47633012	-0.620757933	-0.227675961	-0.468799277	-0.394821095	0.107648528	-0.472581937	-0.182103018	0.467271984	-0.19891078	-0.484721581	-0.294884599	0.404757974	-0.233973443	0.454031978	0.458514878	-0.259033583	-0.331641338	0.567434453	-0.139472906	-0.5707513	0.151252268	0.378466492	-0.275486283
TCGA-CR-6467	-0.397099351	0.072007964	0.068605488	0.657152521	0.555439268	0.308493224	-0.715886807	-0.063313053	0.222897016	0.062389315	-0.603433153	-0.046149379	0.285109459	-0.651915219	0.092282229	0.628549721	0.662167263	0.678461535	0.566411362	-0.383460424	-0.150078269	-0.555510321	-0.665999455	-0.428696087	0.149344334	-0.339595265	-0.657410662	-0.246510631	-0.72105297	-0.528207865	0.390280122	-0.542680848	-0.299286106	0.314503819	-0.349314501	-0.481574116	-0.222810458	0.482844983	-0.581463397	0.459727624	0.565062703	-0.344730237	-0.498403985	0.583070138	0.502206235	-0.522065251	0.293029197	0.487975384	-0.254913544
TCGA-CR-6470	-0.398658197	-0.048047302	-0.100355866	0.56959929	0.341622658	0.211028154	-0.616369468	-0.05881368	0.169970719	0.173214197	-0.597744994	-0.106445935	0.116368525	-0.679236005	0.221376138	0.525821722	0.52141118	0.628419419	0.559711551	-0.457837983	-0.452989548	-0.479508663	-0.675583529	0.061954442	0.329165273	-0.390536736	-0.710064682	-0.278389782	-0.63997035	-0.384557489	0.103891677	-0.630522001	-0.400170298	0.401132547	-0.289797926	-0.309905431	-0.335861688	0.493589289	-0.413490976	0.379057368	0.525955751	-0.352483504	-0.515020893	0.558821629	-0.041640104	-0.429261699	0.315589428	0.270128726	-0.508098191
TCGA-CR-6471	-0.113910175	0.157381937	0.099732803	0.598770703	0.321310414	-0.146497809	-0.269560833	0.173022546	0.338061773	-0.146570545	0.275369218	-0.366508415	-0.152285677	-0.039497962	0.40356816	0.471953968	0.526050282	0.440832664	0.296924531	-0.248680022	-0.322382326	0.294016417	-0.108371413	0.046796031	-0.330438237	-0.215316745	0.192810345	-0.171292124	0.210131895	0.164708979	0.132989403	-0.207820288	-0.219945417	-0.444924432	-0.407413056	-0.326765038	-0.422847777	0.086199321	0.102871132	0.046600473	0.467738773	0.039829058	0.19434121	0.440804967	-0.222360677	-0.397635419	-0.151452878	-0.128352277	-0.277681148
TCGA-CR-6472	0.286326185	-0.259750065	-0.260013552	0.108353755	0.266112915	0.129016361	-0.600443384	0.449293831	0.410916603	-0.374184373	-0.084024809	0.017526301	-0.033285663	-0.576021594	-0.034616115	0.063262005	-0.108150248	0.045051406	0.25131381	-0.184929611	0.094947003	-0.099331932	-0.429984982	0.152972744	-0.251899894	0.293586858	-0.528457841	0.15403707	-0.373560072	-0.22550453	0.03099703	-0.151412162	-0.073237792	0.064058543	0.159710924	0.236468312	0.174847238	0.274828732	0.015486636	0.239050441	0.166745902	-0.1632378	-0.181112567	0.358264485	0.531242663	-0.093150737	0.090545746	0.081460301	-0.005073472
TCGA-CR-6473	0.170638142	-0.578981767	-0.105613476	-0.120618636	-0.188579618	0.476163687	-0.507463036	0.333928733	0.399006843	-0.362353542	-0.08257926	0.149606637	-0.265498147	-0.444682115	0.178897566	-0.073936489	0.145136096	0.210940987	-0.261320997	-0.008273322	0.440658221	-0.06164944	-0.101482019	-0.290758488	0.437337839	0.270527751	-0.434956217	-0.359373523	-0.468434537	-0.40804897	0.231533892	-0.044736829	0.01942173	0.360730117	0.086900692	0.113073491	0.274455092	-0.021355881	-0.360160096	0.153720207	0.152482252	0.088883399	-0.024484674	-0.140062505	0.627283124	-0.163509328	-0.000428063	0.169420146	-0.05078342
TCGA-CR-6474	-0.424135381	0.406653998	-0.076105459	-0.327149467	-0.151848502	-0.339370556	0.457607367	-0.51208321	-0.380186342	-0.092861463	-0.646427807	-0.291899786	0.119413269	-0.199573796	-0.011486448	0.136863195	-0.302381015	-0.263265389	0.188341967	-0.486667431	-0.287192564	-0.498694416	0.080993659	0.710240512	0.287381316	-0.592309174	-0.560958823	0.311315583	-0.236582501	0.221340832	-0.458661861	-0.363863385	-0.410520584	-0.042066539	-0.411543917	-0.499391534	-0.248986371	0.192365738	0.246985717	-0.023132385	-0.056933276	0.010900122	-0.577037145	-0.15902919	-0.634480342	-0.467473361	0.119725225	-0.473602632	-0.574825048
TCGA-CR-6477	-0.216287365	0.422062573	0.071997829	-0.408342546	-0.462548441	-0.522745753	0.204252718	-0.320778225	0.003110929	0.360911035	-0.418300575	-0.305322972	-0.071717929	-0.093075797	-0.201593755	0.089835175	-0.280640807	0.192595128	-0.134559031	-0.4672881	-0.177681995	-0.224761065	0.199543289	0.523404041	-0.215076704	-0.067896116	-0.163201419	-0.013971758	-0.23973057	-0.166084306	-0.138800338	-0.281310779	-0.460015764	-0.166912186	-0.510709217	0.018230622	-0.412586498	0.155982486	-0.012711786	-0.185483612	-0.04165161	-0.007476761	-0.539020812	-0.414856741	-0.335068231	0.179576644	0.223910217	-0.499498495	-0.364042962
TCGA-CR-6478	-0.655039844	0.544607939	0.051886168	0.523101228	0.199001651	-0.369484562	0.049015118	-0.566314222	-0.172500936	0.471998309	-0.592056652	-0.127494482	0.191761673	-0.420506537	0.098768429	0.572071269	0.411340036	0.518494514	0.362575558	0.039027229	0.205867643	-0.465085478	-0.412682636	-0.348502625	-0.336703185	-0.351766294	-0.494279872	-0.27003439	-0.482703217	-0.403568794	-0.108994092	-0.462836763	-0.174650946	-0.274976142	-0.278021857	-0.552636779	-0.388506731	0.283501465	-0.425438375	-0.040672244	0.27811007	-0.089012449	-0.386728226	0.475807644	0.010086368	-0.51579155	-0.137129967	-0.287997136	-0.495998132
TCGA-CR-6480	0.211785386	-0.267233401	-0.300459439	0.296039409	0.285027626	0.202817449	-0.521899334	0.445083952	0.395742003	-0.250558752	0.32087944	0.294274563	-0.229068573	-0.461748163	0.100839664	0.261969599	0.156926827	0.302735629	0.225946492	0.398739919	-0.179453102	0.502764931	-0.432213173	-0.697001201	-0.342756858	0.174194544	-0.278553631	-0.187376638	-0.292245057	-0.312806351	0.260179924	-0.253547805	0.507302922	-0.143512574	0.508284966	0.107210357	-0.068029719	0.369831168	-0.486979347	0.281587164	0.327925264	0.097399911	0.495695193	0.252815406	0.503901338	-0.029991089	-0.18843392	0.12705583	-0.007222396
TCGA-CR-6481	-0.534942885	0.20678877	0.106221673	0.702701227	0.583716709	-0.150930136	-0.463734382	0.005540965	-0.092274868	0.404302274	-0.416226641	-0.169382127	0.253588705	-0.662031983	0.176116769	0.608125179	0.633889499	0.641407379	0.492212125	-0.333223875	-0.45379332	-0.324131849	-0.56212466	-0.429606782	-0.405695813	-0.339225728	-0.627925293	-0.364029167	-0.573174748	-0.455161022	0.006068698	-0.543827402	-0.299236782	-0.190508444	-0.315390719	-0.469749175	-0.456952712	0.48807832	-0.404820686	0.330027855	0.531664567	-0.142621285	-0.361898734	0.622351605	-0.170311381	-0.421877137	0.202417823	0.068547398	-0.467157812
TCGA-CR-6482	-0.628318292	0.056344439	-0.185328421	0.490097505	0.468283421	-0.37933394	-0.523419268	-0.455864741	-0.222330862	0.23000007	-0.72381812	0.135652463	0.375468393	-0.563030325	0.28515533	0.487215051	0.467151237	0.631233481	0.56469917	-0.259450008	-0.545609586	-0.651340673	-0.797590874	-0.237349376	-0.24350276	-0.348350316	-0.696150095	-0.307451805	-0.549296749	-0.321276219	-0.005049625	-0.642234541	-0.361331391	0.034879839	-0.11091577	-0.314347198	-0.431674116	0.564091126	-0.434560792	0.442321223	0.49083484	-0.418505736	-0.471900069	0.542220839	-0.399634615	-0.354330918	0.389632411	0.445424799	-0.556161783
TCGA-CR-6484	-0.406238563	0.371926347	-0.095972216	0.306690684	0.275432739	-0.395617847	-0.467972738	-0.301210877	-0.431178861	0.575415098	-0.026515601	-0.038241469	0.197513333	-0.261868916	0.080576756	0.230063681	0.343261919	0.361612992	0.402230488	0.381328257	-0.640902617	0.237825286	-0.636165826	0.425618067	-0.45632486	-0.61706952	-0.202769842	-0.110835555	-0.378894109	-0.190713446	0.036870107	-0.396893575	0.245539644	-0.413756841	0.224065969	-0.55106781	-0.508955589	0.07941985	0.23662721	-0.189618581	0.27699575	-0.007151396	0.345854791	0.111940652	-0.491699331	-0.537587449	0.109663286	0.172704507	-0.543327786
TCGA-CR-6487	-0.47262788	0.218628218	0.213725015	0.767888815	0.572303238	-0.400550347	-0.528822592	-0.516401439	0.012468875	0.317629536	-0.719804567	-0.12068349	0.374454641	-0.679432467	0.220618158	0.658567903	0.752274133	0.745409331	0.557526793	-0.367059829	-0.400449859	-0.694964095	-0.747155823	-0.372724306	-0.22016106	-0.319990858	-0.700951977	-0.184392548	-0.791513391	-0.511682072	0.448057272	-0.617988758	-0.345694326	-0.228127645	-0.36912729	-0.244024156	-0.116559884	0.468654494	-0.54078684	0.465529327	0.690672332	-0.393719837	-0.509642273	0.726404038	0.221472627	-0.24867767	0.373503702	0.42263762	-0.489799271
TCGA-CR-6488	-0.541588858	0.496370096	0.026449572	-0.180019526	-0.217001129	-0.527228755	0.156287089	-0.305404455	-0.119884861	0.568788278	-0.36070834	0.045891998	0.199347983	0.324213906	-0.033426151	0.225784659	-0.395017984	0.268115841	-0.020578821	-0.259276951	-0.554463192	-0.430240764	-0.397497322	0.309961618	0.197673382	-0.597704529	-0.326865906	0.405617025	-0.089653853	0.133483864	-0.2100544	-0.477828142	-0.057507336	-0.268203149	-0.411939089	-0.489773919	-0.407589134	0.391020678	0.254678148	0.121997058	0.260730806	0.002524176	-0.163712822	-0.164031811	-0.735546302	-0.335674749	0.291630979	0.022524619	-0.546892376
TCGA-CR-6491	0.429642708	-0.484718127	0.244901377	0.079356846	-0.103909358	0.149715348	0.294628357	0.323220324	0.39656042	-0.557921287	0.617609006	0.008968198	-0.224862414	0.58943679	0.0830744	0.03692122	0.100590927	-0.077306622	-0.451482971	-0.01136517	0.338410361	0.535057105	0.691210747	-0.269675117	-0.075303813	0.401008702	0.532011106	-0.234258486	0.566473949	0.471013929	-0.106626859	0.529611821	0.085627747	-0.101390518	-0.332134734	0.432615921	0.271634351	-0.201824868	0.256756993	-0.284428032	-0.196185489	0.162288805	0.330762905	-0.064214861	0.454492275	0.37121869	-0.264830156	-0.473061335	0.418507069
TCGA-CR-6492	0.035106576	0.225608835	-0.172581681	0.029807498	0.031883737	-0.046749001	0.23076181	0.186632012	-0.143870899	0.163159544	0.617131737	0.121173452	0.030800711	0.117874577	-0.045015271	-0.088745019	-0.449307181	-0.314859034	0.316244738	0.544812837	-0.405311384	0.61158499	-0.079507071	-0.572116693	-0.323846242	-0.327135978	0.571108649	0.031268327	0.366516985	0.001350886	-0.188199502	0.287118052	0.408770527	-0.247685984	0.68407723	-0.073214554	-0.473690196	0.121517528	0.079780393	-0.146730157	0.031428855	0.320657115	0.641436649	0.193870272	-0.429805698	-0.056276008	-0.133995368	-0.145119339	-0.088534667
TCGA-CR-6493	0.388796246	-0.377365079	0.269409727	-0.574984989	-0.328390299	0.088759673	0.524670873	0.026167363	0.415767923	-0.209798406	0.408851756	-0.035086155	-0.276450436	0.555264577	-0.068717983	-0.164572134	-0.362892789	-0.388983193	-0.396206662	0.197315764	0.678141899	0.311092637	0.619864552	-0.520975879	0.151512215	0.249554261	0.479406064	-0.21735667	0.392226071	0.187160363	-0.019910056	0.476179291	0.239443921	-0.115233147	0.069993501	-0.136385003	0.155606033	-0.498204694	-0.115109184	-0.443520008	-0.360208182	0.219969848	0.373986436	-0.413510042	0.670899597	-0.231858704	-0.256274145	-0.569070869	0.129961401
TCGA-CR-7364	-0.123434259	0.271984411	-0.365929805	-0.393991232	-0.007253867	0.057349417	-0.459981652	0.492380418	0.107074232	-0.019198771	0.277708136	0.257543672	0.197498607	-0.202191341	-0.039494213	0.112384433	-0.418563387	-0.095952474	0.053903785	0.25491319	-0.582714751	0.441211755	-0.278161411	0.078943018	-0.295146617	-0.079837022	-0.015888146	0.025317244	0.130157887	0.191040387	-0.261561705	-0.139636035	0.43532611	-0.025846015	0.316002228	0.257392108	0.269143335	-0.040498668	0.062104215	0.101285068	0.128498514	0.007499259	0.318214159	-0.267213687	-0.544249914	0.125694124	0.107226836	-0.42484599	0.180852304
TCGA-CR-7365	-0.056455123	0.238880922	0.086063657	-0.614042611	-0.398571387	-0.270728481	0.459749219	-0.060203422	0.334422086	-0.283224423	0.443711134	0.097349622	-0.240072742	0.587369326	-0.218505839	-0.424044526	-0.51563217	-0.395377217	-0.199477519	-0.215321794	0.183302378	0.299983798	0.583061147	0.595317756	0.388663513	-0.310973869	0.244654315	0.170198123	0.476003998	0.435036685	-0.362940213	0.241495111	-0.221236549	0.163766205	-0.303827642	-0.102223546	-0.035485128	-0.053537218	0.481869537	-0.405643143	-0.307248621	0.302548818	0.230148889	-0.39119162	-0.314808531	-0.236228012	-0.330005755	-0.341874986	0.010877215
TCGA-CR-7367	-0.641247139	0.31021792	-0.066018114	-0.029082748	0.126828975	-0.450385836	-0.216523804	-0.10526993	0.130932719	0.130512026	-0.124933424	-0.145820526	0.247049967	0.391909079	0.175972589	0.259447867	0.011057374	-0.007792165	0.290177695	-0.215381964	-0.576340925	-0.255299333	-0.277250426	0.721713708	0.056634882	-0.473496613	-4.51E-05	-0.079365687	0.073157154	0.398884529	-0.193349791	-0.523655361	-0.271314477	0.096935331	-0.12160568	-0.458440609	-0.440945182	0.243130837	0.497759074	-0.146759734	0.296342138	-0.12596294	-0.315330641	0.050516187	-0.566274611	-0.413617216	-0.101403475	-0.081564668	-0.463238192
TCGA-CR-7368	-0.175732909	-0.075758884	-0.218036433	0.330566611	0.247229889	-0.154270324	-0.419576149	0.340159944	0.459359081	-0.163490213	0.341708321	0.310961514	-0.165459764	-0.318589781	0.006228556	0.359088805	0.324187053	0.216204201	0.247747193	0.257728125	-0.32028397	0.452989716	-0.368868733	-0.54984589	-0.144605319	0.00745676	-0.239150066	-0.282901169	-0.240541407	-0.117215808	0.396679485	-0.232025112	0.116046618	-0.152559316	0.35348465	0.093905108	-0.174710858	0.307436992	-0.381626849	0.093811074	0.330163757	0.411981063	0.441633401	0.255153119	0.533752476	-0.093219413	0.101489209	-0.04590005	-0.205274205
TCGA-CR-7369	-0.009424195	-0.335720544	-0.230735748	-0.210591385	0.136063669	-0.141678064	-0.26547181	0.460094082	0.320156393	-0.324951378	0.359193481	-0.119314966	-0.096545086	0.018365705	-0.127585292	-0.055501468	-0.27143483	-0.146014366	0.339780541	-0.281971106	-0.304644077	0.386182534	0.127794093	0.15684351	0.077868843	0.075444516	-0.026190463	-0.125818808	0.170369495	0.397809572	-0.229311522	-0.368050937	-0.023691004	0.200621344	-0.301608085	0.129255219	-0.137362763	-0.018657295	0.175625213	-0.088513893	0.075021553	0.184885727	0.076582004	0.001904693	0.242212517	-0.023008399	-0.145897483	-0.068265952	-0.144205085
TCGA-CR-7370	-0.294699521	0.140944857	-0.396152894	-0.211732609	0.021625623	-0.451190251	-0.381554913	0.009401408	0.281294993	-0.05281676	-0.614768905	0.194179399	0.321955986	-0.442561829	-0.215220876	0.130782041	-0.197922078	-0.038505258	0.031353883	-0.129727712	-0.414263205	-0.537946972	-0.564177703	0.259988293	0.419442508	0.105454194	-0.606545559	0.182157935	-0.431775161	-0.335382253	0.228225623	-0.550820226	-0.175083982	0.211188054	0.100560827	0.439571292	0.105996474	0.24669885	-0.026089673	0.107471269	0.15372289	-0.020456187	-0.422593138	-0.176281567	0.095571596	0.291124656	0.059768414	0.052806317	-0.240404628
TCGA-CR-7371	-0.623992617	0.551244805	0.052629377	0.348717743	0.394937323	-0.21896242	-0.646029351	-0.089008702	-0.060976584	0.340108666	-0.18318556	0.35803389	0.380375995	-0.16990549	0.361623619	0.421395315	0.191979115	0.364340176	0.444661911	0.407056398	-0.554252144	-0.093993964	-0.536207205	0.107101626	-0.232598995	-0.369550984	-0.602693579	0.210983501	-0.434941874	0.040148315	-0.3466996	-0.445787225	0.24043453	-0.000929804	0.338671019	-0.141809454	-0.255022684	0.248446307	0.040408787	0.183262217	0.402566246	-0.078984006	-0.035944641	0.201126667	-0.427675623	-0.271289086	0.05269207	-0.153747779	-0.241301555
TCGA-CR-7372	-0.352529593	0.228216814	0.037147586	-0.445621503	-0.328764242	-0.374724452	-0.037081467	-0.011459599	0.138232348	-0.296817667	0.143474964	-0.244735176	-0.112244922	0.519403267	0.115275133	-0.095928641	-0.424154432	-0.221091288	-0.159501934	-0.323943011	-0.460823413	0.048250329	-0.003737808	0.52038189	-0.084926545	-0.343540705	0.334862944	0.115668115	0.505695907	0.541239269	-0.311561503	-0.264824572	-0.281164122	-0.015232176	-0.541623901	-0.020424406	-0.10457346	-0.112903038	0.482897159	-0.127432991	0.026831227	-0.123587511	-0.174117148	-0.134619947	-0.466237728	-0.07850431	0.165408851	-0.200448839	0.047485775
TCGA-CR-7373	-0.329586781	-0.125876082	0.352237519	0.364458927	0.059324363	-0.484481031	0.434903647	-0.563760807	0.113269485	0.219505759	-0.37802212	0.012783622	-0.178277282	-0.06243585	0.077525402	0.326474144	0.4162953	0.495383348	-0.055957592	0.209760512	0.387316371	-0.391553773	0.222696883	-0.562990494	0.230338572	-0.409022284	-0.22193143	-0.416989461	-0.118930624	-0.246508204	0.360113175	0.004071574	-0.105770083	-0.274772143	-0.302381522	-0.50122835	-0.507248071	0.206087747	-0.388233536	-0.067604221	0.200964532	0.112217533	-0.152616249	0.225348255	0.120304972	-0.455529711	-0.165485757	-0.327529483	-0.574873463
TCGA-CR-7374	-0.530743699	0.388798181	0.004441027	0.333177104	0.208698321	-0.44402675	-0.572643026	-0.355175201	0.028838224	-0.087311389	-0.586453369	-0.060640175	0.398115672	-0.521123789	0.089065794	0.449855591	0.041232751	0.38862351	0.57567782	-0.104727472	-0.432804438	-0.551065635	-0.670572527	-0.310648991	-0.230435141	-0.145551388	-0.606007028	0.318527711	-0.441731672	-0.323297508	0.311997627	-0.6513708	-0.27706166	-0.116759808	0.099703178	0.171970012	-0.156689092	0.51238174	-0.225038467	0.472456085	0.489292616	-0.262163811	-0.443526134	0.485753071	0.110787101	-0.013629735	0.410242446	0.515513459	-0.370532707
TCGA-CR-7376	-0.668130161	0.438684321	0.061371835	0.512319995	0.039861489	-0.583754802	-0.235505515	-0.597403368	-0.41104818	0.570910836	-0.655334879	-0.062019164	0.15346578	-0.347242206	0.283542367	0.501985914	0.435149674	0.495445892	0.186302732	-0.206252997	-0.64694209	-0.604070651	-0.703606621	0.601554589	0.021667489	-0.716083763	-0.614633778	-0.15425409	-0.492806991	0.075583952	-0.116708011	-0.641738637	-0.306853298	-0.271703516	-0.323347955	-0.648331274	-0.504881055	0.43273173	0.123034651	0.282209157	0.49025959	-0.187056423	-0.328006462	0.270137496	-0.671861441	-0.604703479	0.032999704	-0.145857528	-0.643923258
TCGA-CR-7377	-0.611475328	0.072902307	0.168257915	0.550096905	0.266491962	-0.503859461	0.112169855	-0.54153678	-0.271910508	-0.040892386	-0.503197958	-0.412111228	0.286061693	-0.002353042	0.278751184	0.502738535	0.386276966	0.612191875	0.509655843	-0.43807027	-0.405069453	-0.499151224	-0.397467359	0.525611253	-0.09548352	-0.587004764	-0.489420315	-0.330708147	-0.279950753	0.231256497	-0.299847909	-0.544443691	-0.438188135	-0.233168273	-0.538510792	-0.548754747	-0.543886662	0.228291557	0.009263392	0.36247881	0.449105605	-0.194121878	-0.342325197	0.495705525	-0.584555457	-0.522314519	0.025612756	0.035152889	-0.586214446
TCGA-CR-7379	-0.279673474	0.563040373	0.010324867	-0.563492469	-0.02452138	-0.321182008	-0.037237698	-0.194660077	0.1309885	0.054987	0.102835873	-0.078230418	0.088278997	0.475993038	-0.108421013	-0.123460206	-0.484979209	-0.286644383	-0.116389518	-0.162732582	0.059763805	-0.023966473	0.283432286	0.571219068	-0.405457316	-0.184890772	-0.005190708	0.418328381	0.358600039	0.447296656	-0.296422542	-0.323300322	-0.020790199	0.093827087	-0.402291698	-0.327447256	-0.256720315	-0.20832459	0.515060325	-0.375907619	-0.28973323	0.173863772	-0.36143889	-0.345694408	-0.113309279	-0.285011171	-0.375411369	-0.573203143	-0.346376012
TCGA-CR-7380	-0.391872245	0.195943172	-0.431226803	-0.289893591	-0.206885967	-0.553094672	0.364509032	-0.166666462	0.042535501	0.102387674	-0.4617139	-0.049076304	0.241930979	0.000363565	0.252636678	0.216248395	-0.244589596	-0.089332774	-0.037325039	-0.419933218	-0.261537145	-0.283647671	0.101423183	0.459339928	-0.12717242	-0.287453889	0.163429899	-0.022627446	0.400126366	0.269475662	-0.270699208	-0.063876151	-0.473428109	-0.029878412	-0.463329176	-0.179007775	-0.236275799	0.031543393	0.501162127	-0.146715995	0.083937664	0.138490421	-0.499130983	-0.147778427	-0.288299294	-0.084036579	-0.045197962	-0.496023628	-0.56424409
TCGA-CR-7382	-0.701228236	0.526814691	-0.066561893	0.250569648	0.165442966	-0.596402707	0.053909489	-0.682734068	-0.289247374	0.327068785	-0.730100659	-0.406649264	0.402935513	-0.443131554	0.020498969	0.332075838	0.097549464	0.27586179	0.381055133	-0.236587932	-0.348958271	-0.663585854	-0.554116419	0.53818111	-0.005658926	-0.696624133	-0.685151356	-0.096240019	-0.584226134	-0.254717601	-0.118527705	-0.630043561	-0.372377753	-0.27785235	-0.56298446	-0.669419901	-0.543365769	0.395596963	0.042038433	-0.106764711	0.094849577	-0.375264254	-0.484573155	0.1488179	-0.507865547	-0.635641128	0.095228983	-0.164112203	-0.676955248
TCGA-CR-7383	-0.289346106	0.190742956	0.022910933	0.215918452	-0.151862008	-0.273122753	0.146520387	-0.424090408	-0.506400674	0.269279111	-0.643760847	-0.196079325	0.284354347	-0.228227761	0.197992348	0.251391103	-0.068194383	0.29562186	-0.129551265	-0.440371959	0.34240029	-0.623742087	-0.514655068	0.504478873	0.020220409	0.288331706	-0.413272927	-0.224870586	-0.343117628	-0.229552681	-0.225378787	-0.298082511	-0.531607056	-0.052817946	-0.354053069	0.197038273	-0.298467998	0.126535984	0.137420176	0.164092766	0.071496098	-0.066750409	-0.544247484	0.353135885	0.255059534	0.291231556	0.163792472	-0.067691444	-0.532887237
TCGA-CR-7385	-0.124683413	0.199598353	-0.133032708	0.562027546	0.473837027	0.09207015	-0.673691976	0.334528909	0.186247506	0.288692639	0.342238231	0.24048991	0.017548779	-0.530745067	0.078411289	0.532002473	0.568566029	0.478725069	0.447195738	0.135055839	0.008731413	0.297572123	-0.577029723	-0.605652206	-0.389545451	0.228323608	-0.340509319	-0.241229295	-0.448170726	-0.444388089	0.317134467	-0.336651533	0.333166445	-0.178730006	0.128429816	-0.103537919	-0.201670947	0.326004965	-0.417435554	0.332781017	0.556968337	0.084937173	0.293140024	0.550242411	0.577750324	-0.249800562	0.145528335	0.388152549	-0.023609324
TCGA-CR-7386	-0.369491251	0.216093894	0.053024683	0.214327825	-0.287252478	-0.452235083	0.458149936	-0.365014651	-0.491423671	0.224290072	-0.406388369	-0.107475365	-0.12000802	0.121147245	0.313908231	0.033396351	0.233409181	0.136869422	-0.264838484	-0.177952209	-0.584274482	-0.368125752	-0.40640766	0.728293762	0.066014427	-0.601861734	0.035005093	-0.062413928	0.026684988	0.344219718	-0.453716948	-0.348344891	-0.349644831	-0.006460541	-0.282248763	-0.387736884	-0.340353599	0.226261108	0.472640387	0.047962137	0.221449514	-0.204247564	-0.308318494	-0.167774721	-0.692171737	-0.397818249	0.069967734	-0.314551478	-0.421148992
TCGA-CR-7388	-0.52435661	0.573414455	0.085383102	0.341339153	0.158403124	-0.48280962	-0.604799801	-0.350146182	-0.208930232	0.330451927	-0.301100178	-0.32731732	0.466713358	-0.239543072	0.389826271	0.454392654	0.051940766	0.317365832	0.57498151	-0.007593833	-0.630082199	-0.353400419	-0.498788925	-0.023514657	-0.270512313	-0.330494815	-0.489035499	0.33158439	-0.162928332	0.234177817	0.013062444	-0.562101398	0.03828752	-0.247885736	-0.253204669	0.130136935	-0.4747138	0.388261535	0.209884403	0.062585077	0.356249975	-0.240943865	-0.158279735	0.316582433	-0.584756505	-0.054574055	0.160866003	0.115594558	-0.238106258
TCGA-CR-7389	-0.235861787	0.308746657	-0.438328073	-0.500922268	-0.185888729	-0.205613567	-0.026806293	0.176159579	-0.047878754	-0.137768957	0.233224238	0.285373923	0.336627278	-0.263561719	0.043189063	-0.038627742	-0.598600846	-0.270595215	0.086608583	0.320967261	-0.651799067	0.312184929	-0.439796903	0.173259007	0.100563962	-0.467141817	-0.048186298	0.200067344	0.191607721	-0.081884137	-0.306182234	-0.083111449	0.012614624	0.13750925	0.562756084	0.070086651	-0.332306076	0.236535985	0.313436265	-0.268376528	-0.060096201	0.109718626	0.101845906	-0.247536682	-0.698775044	-0.064375764	-0.0531762	-0.104918724	-0.365544788
TCGA-CR-7390	-0.220883176	0.439178868	-0.158787077	-0.581974906	-0.238870839	0.139289535	-0.003561667	0.069459936	0.358715761	-0.237302662	0.219822868	-0.00538635	0.048277349	0.471692751	-0.127165377	-0.491449257	-0.624838763	-0.503914849	-0.095226126	-0.100437476	0.202898298	0.236864116	0.549750127	0.461521138	0.18313014	0.140663042	0.083584846	0.335840373	0.305311446	0.434619127	-0.181430661	-0.273996296	0.016262008	-0.001011502	-0.396081303	0.275766717	0.137549449	-0.183207435	0.330674391	-0.38241886	-0.440916447	0.090484581	-0.00702563	-0.253442697	0.332432538	0.128709833	-0.244371613	-0.368931128	0.096936164
TCGA-CR-7391	-0.542321041	0.384664338	0.298681823	0.473379969	0.472824088	-0.284609652	-0.375868656	-0.064104168	-0.169832197	0.262499611	0.407159161	-0.292939608	0.41264771	0.382781862	0.442449381	0.495398258	0.283257768	0.499697719	0.314623531	0.049646031	-0.740386187	0.407978274	-0.486618612	0.198132547	-0.420572363	-0.583235189	0.196570326	-0.108703899	0.345790814	0.439583338	-0.284142894	-0.291352284	0.012350335	-0.30844639	-0.327752766	-0.352234706	-0.463512703	0.296307046	0.288392775	0.229015988	0.486619019	-0.190312041	0.245110328	0.346684902	-0.74970461	-0.343662139	0.31179652	-0.187211214	-0.027409908
TCGA-CR-7392	-0.612291852	0.285941643	0.169097459	0.452997306	0.366082771	-0.553164573	0.135836234	-0.579264335	-0.129749341	0.009004003	-0.543426178	-0.337181699	0.278156711	0.288388731	0.269744838	0.460106944	0.283856079	0.43439275	0.347359746	-0.006828356	-0.625370066	-0.494694458	-0.568867168	0.533151373	-0.108183678	-0.658962685	-0.396399682	-0.248925999	-0.241192676	0.188730278	-0.126913402	-0.50263112	-0.340826069	-0.261211139	-0.255587251	-0.573866022	-0.497412288	0.444523279	0.253596838	0.012827509	0.496976583	-0.329553733	-0.395781782	0.300239232	-0.737860498	-0.514168932	0.303014419	-0.02194579	-0.522233985
TCGA-CR-7393	-0.472457207	0.349173767	0.016989248	0.490727989	0.528763647	-0.433755631	-0.439803025	-0.262771714	-0.254638599	0.149220852	-0.199960309	-0.322888131	0.356665286	-0.161360947	0.297482925	0.462128574	0.197897572	0.534877972	0.474775595	-0.247913805	-0.758751893	-0.144441141	-0.546117169	0.242903819	-0.27766005	-0.705798259	-0.309146869	0.109610475	-0.099022753	0.274424409	-0.308117404	-0.543952906	-0.150308624	-0.264646284	-0.423902093	-0.501579826	-0.307586867	0.456472087	-0.101916414	0.298419935	0.546330256	-0.343069518	-0.053217901	0.492171226	-0.808189493	-0.551905699	0.269294647	0.324124188	-0.465295412
TCGA-CR-7394	-0.61858934	0.421448282	0.459596041	0.678759973	0.450717987	-0.550808254	-0.21971757	-0.315710589	-0.043588363	-0.022698233	0.118674527	-0.337836035	0.396214014	0.467329725	0.360642979	0.575453553	0.649051504	0.668604518	0.360606523	0.070252655	-0.7438979	0.070139413	-0.395427169	0.017435173	-0.493949112	-0.65164246	0.247439665	-0.17976707	0.270863212	0.302295713	0.031972257	-0.566669172	-0.172266967	-0.455303518	-0.355137801	-0.501779199	-0.58720491	0.563291463	0.036604328	0.171981303	0.557100993	-0.254918674	0.101994314	0.441897274	-0.699732045	-0.404826591	0.061817712	0.004361066	-0.510864152
TCGA-CR-7395	-0.40338273	0.16592396	0.527702759	0.614488975	0.444615434	-0.545760819	0.272149054	-0.255622177	-0.074054528	-0.004099374	0.068941857	-0.190502551	0.196883515	0.387987108	0.359966745	0.509679204	0.608772979	0.42249137	0.079546947	0.146012058	-0.371624541	-0.191383416	0.045218666	-0.030630949	-0.22644957	-0.53995357	0.370335104	-0.129205109	0.306857477	0.293796936	0.070998075	-0.154310129	-0.04151478	-0.349157579	-0.273475011	-0.498204309	-0.324774212	0.03545578	0.197668204	0.020788345	0.463734365	-0.179844827	-0.184774435	0.313052964	-0.571344124	-0.479173795	0.024381254	-0.476281522	-0.476190096
TCGA-CR-7397	-0.538959938	0.049407964	-0.068630925	-0.28683158	-0.486311318	-0.250309496	-0.105054665	-0.201034549	-0.099552679	-0.021048044	0.109245767	-0.368556558	0.155294769	0.39090537	0.45501938	0.265575462	-0.427386476	0.018051306	-0.018008024	-0.263344534	-0.634645733	0.047676951	-0.29706408	0.806377855	0.095208342	-0.632211982	-0.290353012	-0.125395077	0.223640229	0.528197554	-0.469453568	-0.403015857	-0.081566266	-0.00698634	-0.467802555	-0.455049727	-0.394235494	0.191611329	0.518052027	0.275555679	0.139952266	-0.176801797	0.229057568	-0.315435713	-0.667757255	-0.449095018	0.245865622	-0.408358248	-0.231347119
TCGA-CR-7398	-0.360316462	0.414313501	-0.227802123	-0.05829179	0.181886122	-0.294017917	-0.40555488	-0.223687057	0.352894763	0.154055237	-0.554854047	-0.116492165	0.341524765	-0.260024622	-0.171777351	0.139863677	-0.297338603	-0.082833133	0.13730921	-0.285602901	0.005643393	-0.59948688	-0.339726087	0.5652411	0.169102004	-0.304041349	-0.555258956	0.030237794	-0.324396156	0.054792214	0.202348582	-0.527534683	-0.252219079	0.11039462	-0.241457117	-0.216009472	0.307226855	0.250140229	0.280483259	0.27060795	0.280280684	-0.146876099	-0.492161623	0.170743325	0.295775951	-0.207562874	0.225421658	0.01517739	0.112532054
TCGA-CR-7399	-0.480113444	0.434934019	-0.064288487	0.544292552	0.219742184	0.267286132	-0.408900416	-0.369966694	0.059549819	0.284136818	-0.631294175	0.242266679	0.10315831	-0.554548814	0.200188952	0.41873483	0.521838102	0.45504158	0.326913309	-0.151458381	0.277728753	-0.570265861	-0.616350621	-0.186567127	0.312717406	-0.067595082	-0.613523877	0.199099303	-0.576625156	-0.332774336	-0.001603575	-0.42866452	-0.137818497	0.455071082	-0.112693003	-0.279186598	-0.392451365	0.221120937	-0.443676543	0.395145529	0.390276719	-0.096147558	-0.440544907	0.212266082	0.568869133	-0.395221613	0.017676833	0.066502192	-0.492799863
TCGA-CR-7401	0.019390328	-0.222964808	0.061020115	-0.461010732	-0.519836591	-0.116624148	0.497407923	0.123880469	-0.276920849	-0.342621497	0.286167328	-0.191858472	0.05451105	0.550280054	0.314385263	-0.067742942	-0.506043638	-0.085255998	-0.191954605	-0.315961539	-0.383650001	0.103680677	0.272135506	0.659099712	0.058723268	-0.399385288	0.476052692	-0.086863393	0.533220812	0.55491667	-0.435432039	0.335050547	-0.45735826	-0.031221631	-0.369992324	-0.15214893	-0.070332114	-0.065189977	0.579749272	-0.042557606	-0.130397312	0.196175324	-0.129455925	-0.32657902	-0.624867564	-0.084458424	0.198878443	-0.296750632	0.083295726
TCGA-CR-7402	-0.339218721	0.017558539	0.064094732	0.323882203	0.300246377	0.107953722	-0.265227235	-0.144138891	0.468199689	-0.008550008	-0.414572084	0.070139035	0.215269651	-0.223836974	0.006462155	0.2353195	0.272870454	0.185472514	0.267112785	-0.016484033	-0.014799638	-0.476969728	-0.369858458	-0.231505345	0.084540459	-0.043872928	-0.310179316	-0.137306735	-0.192166402	-0.205708662	0.178644576	-0.299338097	-0.095914329	0.210092266	0.292230112	-0.132460511	0.439553682	0.408430144	-0.173903773	0.289901356	0.363212641	-0.053213512	-0.33519404	0.232994689	0.527179205	-0.245636881	0.297431373	0.098510979	0.225555856
TCGA-CR-7404	-0.444835133	0.2847169	-0.120218006	0.597937981	0.595894964	-0.318659532	-0.624061463	-0.031246634	0.377047807	0.347962196	-0.322642934	-0.049184745	0.178953699	-0.579280715	0.147469584	0.41615317	0.540598097	0.535844643	0.544732054	-0.327197716	-0.372500673	-0.326760059	-0.599338556	-0.475961782	-0.246468035	-0.031619555	-0.516736925	-0.158733582	-0.546170805	-0.408003216	0.415648364	-0.507138286	-0.31866808	-0.134062304	-0.019245064	-0.031784075	-0.312610533	0.439731215	-0.360887489	0.229809949	0.48360153	-0.073682114	-0.372626284	0.570208667	0.491529689	-0.208181463	0.238713078	0.343148932	-0.211050233
TCGA-CV-5430	-0.408274788	0.329589838	-0.295906099	0.259011501	0.350003014	0.397564566	-0.455252803	0.191916992	0.32761219	0.292625082	-0.445934686	0.12962473	0.280982505	-0.598661595	0.145376687	0.305643447	0.26405475	0.350635069	0.402836522	0.074168775	-0.517977994	-0.331378966	-0.690709768	-0.306342244	-0.198192481	-0.23519249	-0.523451465	0.095802256	-0.383550573	-0.324777547	0.343377332	-0.47086627	0.098656017	0.074620559	0.180835954	-0.023210045	-0.227504158	0.414881535	-0.386849094	0.201912779	0.368926121	-0.096949494	-0.096751106	0.371058764	0.119756919	-0.192080283	0.270542972	0.380511096	-0.240373389
TCGA-CV-5431	-0.488514219	0.008792125	0.114808013	0.482302607	0.271718554	0.118888691	-0.407001257	-0.391853198	0.010404439	0.369537398	-0.582174527	-0.227521581	-0.151193242	-0.50122448	0.117700941	0.491086836	0.510706612	0.459715543	0.040072659	-0.405027599	-0.372469556	-0.467761422	-0.453416296	0.550235188	0.344924983	-0.562678696	-0.625433647	0.012060171	-0.551933235	-0.120143887	0.185278866	-0.477689211	-0.301935218	0.236246208	-0.373381484	-0.54955398	-0.256357706	0.158515419	-0.184125148	0.34004693	0.532230186	-0.168843412	-0.463194245	0.338629314	-0.191053575	-0.527976257	0.195011417	0.200469751	-0.53948987
TCGA-CV-5432	0.305512966	-0.150236066	0.160816278	-0.225330622	-0.047207079	0.25931943	0.108946922	0.335489688	-0.085313414	-0.11617174	0.239135173	0.384253419	-0.267094358	0.331025819	0.12596764	-0.365101824	-0.009322743	-0.22706237	-0.377462231	-0.002524026	0.443980664	0.070825314	0.328006283	-0.046482092	0.158112753	0.61802535	0.424385451	0.169960286	0.425326239	0.113512764	0.11741654	0.379050184	-0.138543368	0.357738933	0.318095238	0.589819626	0.240527109	-0.181591122	0.35790303	-0.134919673	0.043782036	0.423739686	-0.134925203	-0.337103276	0.488017362	0.548362148	-0.101272949	-0.302429963	0.276160662
TCGA-CV-5434	-0.409233377	0.43734638	-0.131294605	-0.022821577	-0.200032898	-0.443668309	-0.396223465	-0.46351949	0.027817652	0.46331814	-0.538907529	0.024548178	0.215669819	-0.385388845	0.145533092	-0.125366732	-0.255231031	0.135591031	-0.007626116	-0.418204564	-0.490480315	-0.536770561	-0.434329204	0.547184628	0.222409978	-0.042981641	-0.575998637	0.093824353	-0.18533268	-0.128757846	-0.053161386	-0.509604539	-0.403349049	0.031156921	-0.530602206	0.407224049	-0.016713929	0.234089313	0.056748154	-0.147512728	-0.233296155	-0.338899557	-0.468550889	0.073089017	-0.404480068	0.330928452	0.027664735	0.210393636	-0.08961988
TCGA-CV-5435	0.078732481	-0.190418306	-0.392626493	-0.374191144	-0.434134044	-0.158191941	0.356851702	-0.064856617	0.332991468	-0.243384662	-0.529176724	0.061268645	-0.164812028	-0.336658938	-0.194521684	-0.333342884	-0.518734302	-0.441591416	-0.378912342	-0.472434511	0.143670423	-0.47068035	0.199161602	0.4231496	0.419054065	0.366755833	-0.524150665	0.283956864	-0.087767672	-0.127614233	0.009988678	-0.367850686	-0.385931908	0.275726382	-0.385761217	0.491455917	0.465453055	-0.071030658	0.058772878	-0.263613387	-0.310572782	0.142070238	-0.486470089	0.082570931	-0.199717209	0.409512729	-0.027406793	-0.205553215	-0.073392688
TCGA-CV-5436	0.089914808	-0.544960557	0.413645723	-0.050124609	-0.171472581	-0.010568196	0.418624729	-0.137888811	0.239972612	-0.559952235	-0.354149206	-0.098339528	-0.087690546	0.314501616	0.014971372	-0.22136464	0.030754885	0.151741177	-0.52480342	-0.371049012	0.586896141	-0.373499189	0.555912293	0.293308675	0.299986057	0.393493269	-0.150957291	-0.20584876	0.248939838	0.229780261	0.356242614	0.235877387	-0.481160656	0.322545775	-0.334882848	0.074011838	0.207138141	-0.081685755	0.116395212	-0.094735562	-0.236100193	0.07997622	-0.30639539	-0.141529095	0.665903345	0.278412561	0.140752551	-0.285775173	-0.003286165
TCGA-CV-5439	0.282702663	-0.282535166	-0.035287936	0.015111338	0.072864265	0.384742753	0.282480926	0.464587009	0.270809618	0.017045495	0.482703906	0.166985994	-0.239021037	-0.053200472	-0.041161031	-0.062250558	0.248905846	-0.105862486	-0.06610886	0.280609931	-0.360497971	0.477846563	0.445710996	-0.677096307	-0.214656344	-0.039608479	0.577944674	0.08655977	0.447813061	0.062368133	-0.107807392	0.247444189	0.333826776	-0.077785318	0.362818409	0.112183956	0.205488316	-0.188021799	-0.182773005	-0.092576852	0.081467393	0.160284118	0.408276293	0.041972049	-0.450865193	0.083141417	-0.205898061	-0.188099877	0.454813927
TCGA-CV-5440	0.367034931	0.043292126	-0.084540469	-0.491561093	-0.234575626	0.288698863	0.129868754	0.361743952	0.427899594	-0.156278135	0.040829652	0.036820059	-0.133525551	0.113897297	-0.08026688	-0.332808499	-0.405751987	-0.315390465	-0.474595871	0.072604224	-0.575842561	0.030203241	0.324780322	-0.061028996	0.307979092	0.120286957	0.128196863	0.271426275	0.090761643	-0.272452548	0.03918921	0.138157599	-0.032424773	0.271768067	0.220954233	0.510391342	0.424966856	0.026483335	0.043776412	-0.200672531	-0.382190751	0.207651869	0.020221673	-0.108577374	-0.531824807	0.50111951	0.028881767	0.117549206	0.43753418
TCGA-CV-5441	0.216565747	-0.105349939	0.040140051	0.224048488	0.364274061	0.054607688	-0.023626211	-0.074113395	0.262907988	-0.340068191	-0.13599375	-0.38979568	0.159083197	0.065012354	-0.043923516	-0.275544104	0.163152734	-0.132979497	-0.006803685	-0.404710003	0.2831434	-0.000248156	0.231257341	0.345862885	-0.001605152	0.389080066	0.088144034	-0.116934183	0.089035505	0.084112071	0.35868438	0.084682904	-0.139952837	-0.116570204	-0.395668168	0.207850473	0.45807568	-0.051553546	0.249075017	-0.155133766	-0.083200784	-0.117758462	-0.367541378	-0.179591752	0.214032865	0.230770218	0.024497148	0.099653614	0.387846553
TCGA-CV-5442	0.356327445	-0.107362927	0.13943836	-0.108298911	0.184279021	0.356664951	-0.346653714	0.443790978	0.591397059	-0.161698574	0.636587995	-0.043583874	-0.060655805	0.37718921	-0.138583924	0.054847778	-0.051428571	-0.189256996	-0.196794261	0.07582819	0.099254409	0.638429171	0.48779627	-0.688598741	-0.101072203	0.116714748	0.511019123	0.240060472	0.455413018	0.067262357	0.427973752	0.391044067	0.309197684	-0.263885495	-0.053995453	-0.021028328	0.199694343	-0.385125161	-0.209110624	-0.006849894	0.126205005	0.361540039	0.413765213	-0.019850388	0.316701478	-0.175894303	-0.291728032	-0.17021976	0.169101796
TCGA-CV-5443	-0.30172338	-0.031885212	-0.226134524	0.503425389	0.22350228	0.4722833	-0.566750454	-0.015094176	-0.016943163	0.318488612	-0.506347378	-0.05765241	-0.227137445	-0.636318332	0.192239983	0.388829823	0.584023503	0.482988351	0.328559538	-0.401849354	-0.153127508	-0.422189215	-0.659809755	-0.08692515	0.453182795	-0.464901728	-0.666996284	-0.381711923	-0.62195682	-0.51746472	0.11009446	-0.491941932	-0.18118065	0.485241729	-0.192207538	-0.556654382	-0.304787847	0.202578505	-0.352672891	0.247073921	0.382093377	-0.133069286	-0.469094446	0.389507177	0.47991645	-0.591144519	0.20081859	0.386818312	-0.282829385
TCGA-CV-5444	-0.573943522	0.194832597	0.232645961	-0.181946721	-0.032491745	-0.596586079	0.244622626	-0.567157609	-0.240422251	0.341990913	-0.697522088	-0.107306852	-0.060264933	-0.19288649	0.141228399	-0.022587639	0.402951607	0.248050686	0.218620919	-0.34947303	-0.509101633	-0.583358217	-0.531250963	0.736853568	0.309694618	-0.694276811	-0.460027398	-0.222684522	-0.15827925	0.249495388	-0.013407274	-0.446017857	-0.370094942	-0.096436723	-0.474690227	-0.611877708	-0.329954438	0.443142361	0.246390371	-0.011367719	0.081520561	-0.346834561	-0.392930596	-0.090108379	-0.499123552	-0.511085073	0.164668748	0.236422367	-0.42268265
TCGA-CV-5966	-0.102788932	0.144582267	0.235423532	-0.028473265	-0.2783935	0.022026852	0.409659058	-0.619780805	0.022542297	0.375485961	-0.532596202	0.106292953	-0.162558683	-0.107753047	-0.050119692	-0.141584808	0.213343779	0.205071624	-0.249929392	0.03101014	0.781300471	-0.401580768	0.008344317	0.062850267	0.199164865	0.219258067	-0.285958479	-0.402352783	-0.350809552	-0.302265604	-0.208111561	0.165523324	-0.097615654	-0.036622797	-0.05382125	-0.411213249	-0.151712267	-0.012973459	-0.289389381	-0.134246288	-0.282505569	-0.030203956	-0.22289706	-0.436590236	0.649765842	-0.242906522	-0.061909889	-0.337639409	-0.259847846
TCGA-CV-5970	-0.061196374	0.068031717	0.092717603	-0.620831711	-0.445454661	0.117636592	0.475510443	0.300930702	0.195770297	-0.168546546	0.535861225	-0.047363831	-0.242973168	0.581071731	0.025154146	-0.284676596	-0.57497714	-0.331576669	-0.355874591	0.097996226	-0.504745378	0.518917229	0.461690253	0.382731867	0.084271232	-0.346490921	0.580677429	0.162992043	0.543907342	0.483643314	-0.222782769	0.156164878	-0.055676343	-0.075358458	-0.006616299	0.032046385	-0.103621012	-0.031354663	0.532200635	-0.295795214	-0.165627804	0.237668482	0.297988556	-0.48798546	-0.725395454	0.00377026	-0.013576732	-0.418543293	-0.182921753
TCGA-CV-5971	-0.622736464	0.467555727	0.118603611	0.34067781	0.168186912	-0.503748123	-0.318107687	-0.621050991	-0.261109945	0.311308394	-0.724278377	-0.369570521	0.296686411	-0.208609965	0.171039352	0.350577204	-0.04871034	0.493794949	0.296096342	-0.432374773	-0.519703497	-0.687260936	-0.601680997	0.575542234	0.144618448	-0.609132427	-0.65346135	0.017745371	-0.480325421	-0.14240554	-0.210640476	-0.541870333	-0.377971939	-0.223452703	-0.430827729	-0.542869902	-0.45360344	0.457862334	-0.093741421	0.323421302	0.323719062	-0.503799508	-0.460046026	0.413091589	-0.577972725	-0.415249527	0.409679245	0.236127839	-0.430270452
TCGA-CV-5973	0.607500241	-0.036484609	-0.051647808	-0.315300407	-0.29953077	0.415602561	0.461473211	0.49248883	-0.161913222	-0.161775839	0.765611237	0.153842026	-0.240424983	0.508387206	0.043868333	-0.389849742	-0.41940795	-0.448320462	-0.382411424	0.418422624	-0.106771918	0.747512401	0.531369709	-0.515952671	-0.153348373	0.124099175	0.679731064	0.182280818	0.559241535	0.143444581	-0.223800077	0.661923471	0.466726526	-0.326564969	0.489678123	0.376095974	0.297420298	-0.526396373	0.05923055	-0.148163736	-0.3470997	0.148203503	0.557365086	-0.163314093	-0.566399253	0.373065363	0.003116291	-0.199951449	0.588072925
TCGA-CV-5976	0.475980843	-0.338414914	0.101063842	-0.636356499	-0.503904628	-0.081657719	0.618847495	0.10801523	0.336455992	-0.25369896	0.095674085	0.198681175	-0.368389755	0.376821569	-0.11371224	-0.382392856	-0.443398906	-0.430293008	-0.49089584	0.244784255	0.275765121	-0.088067195	0.531636228	0.180215083	0.345230417	0.095560475	0.425804326	0.159298904	0.444781131	0.200045101	0.166308976	0.27406838	0.147887003	-0.004665819	0.292490605	0.025507701	0.332308637	-0.359542371	0.355179693	-0.247782624	-0.44295992	0.342253447	0.206570052	-0.487800127	-0.210113335	0.013234833	-0.137159955	-0.526565669	0.003024507
TCGA-CV-5977	0.563090564	-0.350809536	0.30752652	-0.395640858	-0.436145642	0.216816394	0.56077613	0.07452089	0.437914343	-0.307222241	0.399402117	-0.190546413	-0.436243935	0.563874627	-0.123105116	-0.341606594	-0.287331209	-0.348685554	-0.401249846	0.137849702	0.665848209	0.289299968	0.656815933	-0.128784391	0.324557662	0.357598137	0.499330423	-0.061552391	0.471833057	0.339883773	0.081708058	0.517331526	0.111773025	0.150130965	-0.075466471	0.224697133	0.322115546	-0.512499694	0.060590643	-0.327062522	-0.473869629	0.364369078	0.336241143	-0.354674639	0.630265665	0.208114867	-0.234542841	-0.395552993	0.042303096
TCGA-CV-5978	-0.404465829	0.562382175	-0.338506676	-0.301868009	-0.175658049	-0.571845857	-0.214312573	-0.467517478	-0.301363038	0.543832009	-0.478259339	0.143521866	0.220398636	-0.308471413	-0.124530692	-0.113521674	-0.329962654	-0.044419141	0.134592963	-0.293272806	-0.544619383	-0.447713041	-0.524611363	0.624518363	0.155521497	0.088340501	-0.570597405	0.186143834	-0.344926143	-0.038238413	-0.231286182	-0.494985127	-0.309260023	0.063050789	-0.479537212	0.37733852	-0.213505135	0.265709696	0.304923282	0.007181656	0.033044068	-0.118135204	-0.388827877	-0.334637203	-0.522886051	0.321539774	-0.050448067	0.000972851	-0.379901357
TCGA-CV-5979	0.459855556	-0.373100285	0.173573429	-0.47539261	-0.300016701	-0.037096998	0.609495174	-0.074832897	0.170496836	0.023893036	0.0891529	0.191022684	-0.2960493	0.457077119	-0.22780569	-0.437586692	-0.310629092	-0.489325921	-0.401179789	-0.08715257	0.522425562	0.097915084	0.597426624	-0.394245099	0.428884033	0.162853345	0.416544467	0.16149404	0.370520765	0.010471011	-0.165854617	0.474359688	-0.178152196	0.055061917	-0.00577456	-0.001398756	0.175918737	-0.232595484	-0.014032436	-0.449498317	-0.554052529	0.287553016	0.009926745	-0.296974211	0.375682748	-0.086972251	-0.224817479	-0.357117222	0.241710799
TCGA-CV-6003	0.540279535	-0.377621938	0.226497458	-0.535932214	-0.358179207	0.331294011	0.607565833	0.107735475	0.12897858	-0.239747815	0.372953038	-0.034163524	-0.149980254	0.536367631	-0.251383788	-0.22947315	-0.364183547	-0.383428696	-0.516670175	0.122376662	0.712102951	0.282944531	0.576929369	-0.297378601	0.223509729	0.55743135	0.421951201	-0.260456621	0.41991179	-0.039046536	-0.172270163	0.541774372	0.026412079	0.045556486	0.230206243	0.435715157	0.337305771	-0.315214303	0.000802522	-0.11211482	-0.395687516	0.289927119	0.319484844	-0.51735177	0.517088118	0.370890616	-0.161686127	-0.474823398	0.214875119
TCGA-CV-6433	0.053524628	-0.214706007	0.194862816	0.639932055	0.26699631	0.464672138	-0.488547786	-0.008301898	-0.158488993	0.385894297	-0.452086574	0.214247422	-0.191753556	-0.609014136	-0.025837398	0.469555245	0.666246909	0.565812073	0.09336431	0.024364287	0.314795166	-0.378513712	-0.548939891	-0.550253657	0.396879832	0.026497633	-0.45710343	-0.393193347	-0.582426429	-0.532056806	0.227235667	-0.177491923	0.150972709	0.472919987	-0.038040307	-0.31681987	-0.28332776	0.186877345	-0.595089665	0.44135304	0.401046715	-0.173420472	-0.213404101	0.358608164	0.662973294	-0.372343996	0.190226622	0.43947261	-0.163984872
TCGA-CV-6436	0.465083146	0.177613593	0.389968704	0.532183545	0.404482253	0.330703409	0.371568052	0.325180663	-0.545172675	0.231886838	0.666178379	0.072882495	-0.092638919	0.497002766	0.264719521	0.301501591	0.540180633	0.325750981	-0.142603432	0.381707172	0.577986164	0.578437193	0.409909294	-0.453130068	-0.438953421	0.301606058	0.688549738	0.06922368	0.505525042	0.252842041	-0.24389112	0.617361331	0.39619772	-0.178441883	0.299194791	0.019111824	0.022900193	-0.290796025	0.140941347	0.081779649	0.055706829	-0.045335215	0.485769701	0.057940342	0.344732145	0.110017955	-0.31350204	-0.302713464	0.472239289
TCGA-CV-6441	0.359817547	-0.061121354	-0.081141035	-0.466865124	-0.248195766	0.413902856	-0.28535348	0.450055671	0.336165734	-0.023168345	0.072939471	0.262308787	-0.167866457	-0.113963469	-0.160049057	-0.07554225	-0.236536398	-0.274468414	-0.184880012	0.234659737	0.279526527	0.080377636	-0.186796963	-0.489761376	0.207092968	0.386762725	-0.011846564	-0.074899789	-0.275146694	-0.33168759	0.007107167	0.353165556	0.27482655	0.184527432	0.563373607	0.339191123	0.272082787	-0.113328334	-0.498195357	0.194275346	-0.083030448	0.170304396	0.240073508	0.034589913	0.563486774	0.202571086	-0.057437081	0.153202244	0.377009955
TCGA-CV-6933	0.114930824	0.470204628	-0.355374092	-0.559922069	-0.4231214	0.061459097	-0.286194823	-0.168240044	-0.045903342	0.564194677	0.121558332	0.441813787	-0.185728464	0.090906384	-0.167500803	-0.481367415	-0.609757513	-0.485338349	-0.161643422	0.0387689	-0.319795869	0.08461267	0.220848584	0.296751143	0.028868642	0.326552457	-0.076633236	0.347278795	-0.002424868	-0.337420638	-0.370145924	0.090781659	0.075592096	-0.080146287	-0.286486112	0.474803405	0.294406959	-0.033509158	0.084224535	-0.394459699	-0.552394675	0.297829104	-0.05416638	-0.50568744	-0.149839418	0.38750573	-0.394942972	-0.189447309	0.189353423
TCGA-CV-6934	-0.586620703	0.129580249	-0.002455444	0.33015594	0.220744166	-0.479363997	0.159045425	-0.532732039	-0.466184511	0.282237122	-0.689202347	-0.27937214	0.169127218	-0.395874834	0.138509374	0.141561242	7.70E-05	0.185885862	0.224885829	-0.501044397	-0.576295052	-0.674118991	-0.453849321	0.745824578	0.232638094	-0.578305134	-0.592400308	-0.024044036	-0.340556994	0.102973073	-0.36818727	-0.514191559	-0.451291934	-0.03023679	-0.565426925	-0.41360337	-0.283277726	0.290562517	0.346337903	0.080165631	0.124527722	-0.302594228	-0.498208971	0.29158317	-0.794164841	-0.366692503	0.158921277	-0.261756276	-0.454163213
TCGA-CV-6935	0.382276134	-0.292528947	-0.167971122	-0.310875947	-0.366255679	0.232736998	-0.017713729	0.435260509	0.231797424	0.043460129	-0.167843917	0.132999194	0.208567313	-0.046605682	-0.078227158	-0.361443832	-0.246688759	-0.539943473	-0.217054289	-0.390743058	-0.511610368	-0.049999328	0.405852747	0.535430867	0.111438683	0.347627138	-0.071977449	0.074527412	0.094000326	0.10812395	-0.354560901	0.08082799	-0.2048259	0.02350364	-0.179173695	0.573878568	0.405736645	-0.328110463	0.292216552	-0.096246666	-0.038491775	0.02855052	-0.402201966	-0.200508114	-0.431958441	0.475367469	-0.139509366	-0.366313562	0.35719699
TCGA-CV-6936	-0.131836209	0.232616706	0.040396731	0.393961617	0.362836981	-0.0748627	-0.315479309	-0.065416469	0.452951125	-0.035142782	0.025717723	-0.330524743	0.188140989	-0.351270262	-0.022696099	0.322088144	0.440571782	0.11317376	-0.016147642	-0.059293466	0.015801224	0.215654058	-0.163787549	-0.111800444	-0.264944923	-0.224119156	-0.091831339	0.200260267	-0.368979913	-0.266225465	0.404378534	-0.13872416	-0.162155471	-0.270691802	0.152109429	-0.337539972	-0.461688956	-0.156032063	-0.076936123	0.094440149	0.107986656	-0.152972944	0.00463394	-0.147953826	0.56387507	-0.305974923	0.057053476	0.254763464	-0.274335572
TCGA-CV-6937	0.287472697	0.253929447	0.024610293	-0.329349895	-0.072594361	0.201291494	0.222264366	-0.029087214	-0.290602088	0.33310327	-0.222985372	0.207288545	0.315149671	0.190415201	0.073217528	-0.390207276	-0.278670708	-0.498662208	0.109480821	-0.196749216	-0.408594069	-0.108538226	-0.299319559	0.543894413	0.189666358	-0.050534561	0.379788459	0.382529461	0.086263209	0.147756624	0.092841728	0.441342182	-0.145394225	-0.092722495	0.313458419	0.338656585	0.147994006	-0.170110044	0.106423876	-0.165964763	-0.482660093	-0.022608192	-0.247570406	-0.136513128	-0.583507897	0.38079058	0.158097752	0.236342461	0.506744541
TCGA-CV-6938	0.145878665	0.356545674	0.161793083	0.422499754	-0.068167025	-0.340594342	0.49453788	-0.197064339	-0.069518685	0.488639847	0.200900923	0.177676262	-0.313588069	-0.067525234	0.056523177	0.321090296	0.545526849	0.290912121	0.058220839	0.476232016	0.05244846	-0.105343589	0.118086967	-0.619761375	-0.27138276	-0.270070475	0.470195677	-0.109264787	0.008329634	-0.207088526	0.04440566	0.272812174	0.343076533	-0.268138655	0.311750523	-0.397104243	-0.381577593	0.073988071	-0.341637164	0.053003141	0.074171781	0.219655076	0.30870944	0.025712001	0.079698615	-0.243461047	-0.300456121	-0.176679591	-0.294093449
TCGA-CV-6939	-0.519458375	-0.011891024	-0.302006239	0.187482095	0.170218693	0.260282319	-0.600128637	0.001417815	0.263753881	0.215989815	-0.593868907	0.378891806	0.071869245	-0.641120795	-0.149492336	0.308559536	0.377173325	0.230516397	0.42333549	0.103594185	-0.454684961	-0.411679876	-0.638459741	-0.225000173	0.207833695	-0.4588579	-0.712511121	-0.229940054	-0.622865016	-0.39810838	0.296693963	-0.524841074	0.243820648	0.337159949	0.351033405	-0.419991802	-0.315970823	0.448614816	-0.433893778	0.226631892	0.376734197	-0.041880268	-0.30204031	0.408996635	0.008717606	-0.474118315	0.14168942	0.201370265	-0.472806675
TCGA-CV-6940	0.238547612	-0.220194549	0.073826687	-0.430660366	-0.381682624	0.310693187	-0.031795415	0.306844767	0.451110935	-0.31073723	0.336318604	0.254849	-0.354830849	0.45277078	0.211795634	-0.10723551	-0.428501843	-0.339127442	-0.475779693	-0.116366527	0.444659395	0.344361256	0.386268953	0.380526566	0.420503666	0.584675852	0.01617676	-0.014371722	0.306417976	0.133582951	0.101418382	0.095293601	-0.068175345	0.473057236	-0.153028602	0.528591399	0.403481072	-0.189514822	0.235030713	-0.163036572	-0.208948836	0.419276383	0.25393533	-0.106407643	0.295874628	0.395139379	-0.246650648	-0.156735489	0.218997938
TCGA-CV-6941	-0.298998436	0.018310249	-0.014849573	-0.345254652	0.214233904	-0.336424925	-0.071919796	-0.076761353	0.390625627	-0.115705733	-0.322515301	-0.138750864	0.036780585	0.221777144	0.045702572	-0.231733698	-0.232658224	-0.185193703	-0.26968538	0.170085204	-0.445666939	-0.350683613	-0.204180069	0.64686637	0.008263877	0.037662175	-0.336108706	-0.061374812	0.03968848	0.284911086	-0.041105434	-0.484598125	0.022352894	0.058843759	-0.128995465	0.348903787	0.463608045	-0.212922458	0.441590236	0.002515526	-0.072622026	-0.174501831	-0.010674786	-0.302855045	-0.340333708	0.313580468	0.139429311	-0.071191805	0.347061771
TCGA-CV-6942	-0.504641814	0.199897609	-0.158146154	0.585752904	0.566958618	-0.549641162	0.248519631	-0.699895236	-0.477600802	0.19051473	-0.658798173	-0.02627952	0.322217194	-0.519953729	-0.040693976	0.391966824	0.437428967	0.52527448	0.490972912	-0.218414236	0.377182728	-0.676143355	-0.548249507	0.030330201	-0.099159026	-0.447278974	-0.489405373	-0.283733337	-0.339758597	-0.336885452	-0.2213703	-0.318648225	-0.340004799	-0.287967966	-0.086201996	-0.575066682	-0.388369632	0.389463322	-0.276330125	0.258047328	0.33361411	-0.333220923	-0.468470889	0.486334289	0.336030808	-0.504895688	0.270782993	-0.108039801	-0.586432014
TCGA-CV-6943	-0.56684143	-0.112879194	0.372008749	0.706222118	0.48077752	-0.440941302	0.105790009	-0.4674111	-0.409461983	0.230073066	-0.143137789	-0.286652366	0.119209813	-0.176163154	0.415352885	0.558315526	0.633032228	0.555561599	0.241764023	-0.06057046	-0.649179788	-0.113995035	-0.555557724	0.549527439	-0.28208226	-0.68202758	0.069741718	-0.330788982	-0.171374824	0.282985863	0.105366112	-0.4102888	-0.197336317	-0.351891288	-0.203455445	-0.588207226	-0.567144039	0.430057134	0.335125859	0.103557788	0.508913143	-0.280098807	0.164940705	0.416030089	-0.737154782	-0.475395691	0.19302561	-0.065528323	-0.400867747
TCGA-CV-6945	0.607547813	-0.216096121	0.104929954	-0.550854586	-0.444873169	0.284681775	0.471068248	0.353277026	-0.029661441	-0.268416605	0.481517572	0.124436114	-0.043697125	0.473601335	-0.271775146	-0.461742934	-0.522664597	-0.49264544	-0.352689509	-0.0863045	0.52735699	0.395887078	0.681044104	0.414732151	0.100775185	0.65401813	0.612255777	0.218933617	0.559034815	0.387833543	0.034994185	0.614410102	-0.014551637	0.081443761	0.163900366	0.569948999	0.262925504	-0.485392772	0.362252746	-0.164094083	-0.430074227	0.193025389	-0.006079975	-0.374349254	0.255662036	0.580508324	-0.328384697	-0.275142297	0.34577962
TCGA-CV-6948	-0.124807386	0.093897494	-0.20277609	0.449774686	0.453586746	-0.075048764	-0.402726652	-0.007936358	0.208649112	0.402048502	-0.478271545	0.040592065	0.406086004	-0.38018288	0.093888596	0.116245093	0.299926584	0.156275892	0.148247342	-0.276942736	-0.013218432	-0.524853342	-0.587976286	-0.391671855	-0.17495663	0.482913042	-0.532180921	-0.058219932	-0.42135664	-0.444670472	0.212749821	-0.376117467	-0.389274138	0.033688821	-0.092130654	0.474785027	0.274678616	0.152738716	-0.252169927	0.236261003	0.195925633	-0.090327645	-0.252027859	0.350600564	0.579283865	0.308568304	-0.038723833	0.477847987	0.178724012
TCGA-CV-6950	-0.234676747	-0.213718894	-0.066419353	-0.22955837	-0.487395629	-0.241796091	0.535723405	-0.486685143	0.139620725	-0.161653489	-0.583731811	0.110008181	-0.414614494	0.057520764	-0.126063087	-0.260741515	-0.250784733	-0.254270801	-0.343972302	-0.28898477	0.65020845	-0.56761039	0.474864459	0.344963805	0.380336898	-0.182884757	-0.357578447	0.050784998	0.102437217	-0.06222641	0.197110204	-0.054698633	-0.27504268	0.335029123	-0.314148631	-0.28325617	-0.070846259	-0.009709029	-0.072145102	-0.123970208	-0.324358059	0.144122626	-0.340338981	-0.125662131	0.47277355	-0.280874879	-0.129622469	-0.393010943	-0.405576037
TCGA-CV-6951	0.515546802	-0.457726391	0.13101877	-0.468745456	-0.379071969	0.201036298	0.030727207	0.511220937	0.395762454	-0.456392016	0.557851017	0.407987453	-0.353253072	0.23181064	-0.065244325	-0.20891516	-0.132257723	-0.113160787	-0.522832698	0.158250833	-0.464225874	0.513779372	0.501321097	0.112599782	0.082800682	0.303641203	0.26367659	0.132984656	0.3522852	0.168454735	0.315149794	0.33778749	0.089048988	0.184573432	0.440336945	0.653225427	0.512749527	0.074686011	0.225239837	-0.09590465	-0.057704037	0.097029596	0.310816754	0.009932534	-0.595096345	0.578316139	-0.046058714	-0.007416196	0.551227604
TCGA-CV-6952	0.310987272	-0.349658691	0.405484337	0.050279327	-0.353521718	-0.146148432	0.638846929	0.217793948	0.111190171	-0.404057954	0.488356645	-0.040971865	-0.381668144	0.61526192	0.128455294	-0.136530243	-0.071386497	0.129583557	-0.189007984	0.237255302	0.086307137	0.417587794	0.620359836	-0.651081746	0.026452479	-0.395103583	0.609714877	-0.295495524	0.576922881	0.273220657	0.043272299	0.492419331	0.202634203	-0.107535735	0.02929285	-0.118473549	-0.146031345	-0.050064188	-0.142856138	-0.216271149	-0.035099712	0.315466548	0.5648164	-0.152589216	-0.46781682	-0.131469169	-0.306847541	-0.474179152	-0.098120289
TCGA-CV-6953	0.336820022	0.336055516	0.217268057	0.131833395	-0.061350752	-0.133555564	-0.299473646	0.410072767	0.364966868	0.060191647	0.729193753	-0.052977684	-0.267782119	0.451812675	-0.048219417	0.147036223	0.02517925	0.120778567	-0.068803372	0.185063243	-0.609803148	0.663266016	0.557335512	-0.584070753	-0.527770997	-0.170658457	0.60724386	0.235891801	0.581004739	0.372596816	0.122651834	0.354897457	0.368552828	-0.437367096	-0.149990288	0.160280533	0.027716442	-0.219217045	0.140640673	-0.000770411	0.107630868	-0.016948386	0.454295941	-0.04012874	-0.679727262	0.070011988	-0.278213516	-0.306466303	0.24744802
TCGA-CV-6954	-0.084821549	0.095896953	-0.064937831	-0.427447092	-0.33999274	-0.065515012	0.41725021	0.17960143	-0.203134034	-0.013826829	0.044010397	0.040625491	-0.180374958	0.296691887	-0.008717695	-0.407104898	0.018042233	-0.430572113	-0.284410908	0.038085525	-0.35727942	-0.109807807	0.083805233	0.572579366	0.044708867	-0.144932734	0.455714061	0.112308218	0.203027296	0.3360529	-0.130790802	0.035132331	0.178041139	0.189186955	0.288731701	-0.133664375	0.152140017	-0.208604596	0.317128926	-0.104910593	-0.241254666	-0.123074109	-0.027854809	-0.464170705	-0.019770817	-0.159332924	0.006368043	-0.012652447	0.374741456
TCGA-CV-6955	0.468696411	-0.035843525	0.259946221	0.354960653	0.428631483	0.207198425	-0.307963976	0.578990324	0.251754223	0.176030062	0.736558087	0.174693335	0.008552823	0.194565394	0.128499742	0.411136665	0.368563865	0.087385537	-0.004312068	0.578543394	-0.511103506	0.694563189	-0.075473477	-0.752519736	-0.48663623	0.329050409	0.675295969	-0.149020357	0.315335037	0.033404511	-0.024784739	0.321767922	0.550570966	-0.29379094	0.547293952	0.533691779	-0.078044579	-0.200573558	-0.206723977	0.079734437	0.250828658	0.24526396	0.669793663	0.240060406	-0.301916764	0.486680619	-0.155518052	0.076294865	0.340747752
TCGA-CV-6956	0.342766968	-0.260559243	-0.084465869	-0.68676529	-0.357635202	0.271849765	0.12253465	0.375684015	0.478268395	-0.475990941	0.444022904	0.404235136	-0.190276877	0.52605108	-0.225380601	-0.52297111	-0.469472977	-0.438268756	-0.311868637	-0.097172295	0.574416736	0.419940492	0.596432512	0.244502618	0.355310976	0.327633609	0.372044412	0.100372867	0.494105538	0.323524196	-0.083643299	0.518509553	0.023715559	0.406983083	0.093005519	0.239371062	0.530849352	-0.472623529	0.120739137	-0.305479098	-0.307874785	0.222797455	0.209247159	-0.33289712	0.602279653	0.260177528	-0.12823257	-0.275847903	0.610728629
TCGA-CV-6959	-0.348105518	0.437499291	0.032145375	-0.45030061	-0.189003648	-0.416645092	0.550341587	-0.530080768	0.134722498	-0.171335963	-0.322287325	-0.144873326	-0.02604219	0.300209297	0.119616457	0.053767106	-0.387618681	-0.033544604	0.086669274	0.326249598	0.314941762	-0.342973301	0.528967965	-0.293238429	0.346686949	-0.515060926	-0.28449156	0.032422456	0.017717035	-0.051824601	-0.046145002	-0.137733837	0.088521375	-0.226507855	-0.274752971	-0.533258799	-0.103528797	-0.006523166	-0.042679148	-0.226102649	-0.041142324	0.028677598	0.120522198	-0.189469482	-0.195695161	-0.550655663	-0.097380734	-0.414190095	-0.396681781
TCGA-CV-6960	-0.054163184	-0.103877506	-0.334810746	-0.591324657	-0.263209225	0.35751861	0.253079704	0.117022347	0.17085491	-0.402958976	0.204561431	0.286957603	0.01731142	0.100684096	-0.247428956	-0.399809627	-0.552913651	-0.410795672	-0.091174668	0.176827397	0.309039503	0.232687351	0.480398945	0.068262899	0.328452829	0.35067519	0.110191196	0.034160607	0.135723165	-0.017271885	-0.162086649	0.225516327	0.198310176	0.017371526	0.104638147	0.288655708	0.370866988	-0.069450163	0.077182123	-0.149955552	-0.488552662	0.27180349	0.111138979	-0.200436187	0.075805167	0.340203052	-0.063129447	0.031967057	0.323911772
TCGA-CV-6961	-0.114164223	0.497399592	0.04572306	-0.554111539	0.022028374	0.112779026	0.043637254	0.115872206	0.234025448	0.005349511	-0.351943784	-0.158027961	0.204579555	-0.158697556	-0.289690228	-0.211048731	-0.212050308	-0.194432311	-0.091410586	-0.202947478	0.019026899	-0.158176409	0.398840779	0.21152524	0.314266334	-0.169546032	-0.396363604	0.436506356	-0.223633819	-0.035997362	-0.261154777	-0.293966343	0.046343893	-0.199562901	0.364100057	0.021923228	-0.153383456	-0.158271199	-0.027741265	-0.334618429	-0.433378739	0.30098952	-0.257998558	-0.287892985	-0.191542381	-0.083264297	-0.243353973	-0.343206854	-0.37894127
TCGA-CV-6962	0.101645926	0.112323105	-0.288955579	-0.408322304	-0.29206452	0.158808878	-0.440217203	0.408983228	0.271808372	-0.032201906	-0.089814843	0.074566349	0.115642151	-0.087290324	-0.24419452	-0.335941	-0.545408477	-0.425253808	-0.328074832	-0.245677685	0.07497437	-0.029682943	-0.043276641	-0.167530285	-0.116071749	0.472714582	-0.254294878	0.404228452	0.125702033	-0.271247376	-0.186441882	-0.299832204	-0.108700197	0.354042999	-0.359273784	0.541780384	0.461190574	-0.207669358	0.102936538	-0.01428206	-0.149250841	-0.049470066	-0.244107719	-0.09682792	0.26362425	0.401311428	-0.111710883	-0.214746601	0.426468556
TCGA-CV-7089	0.257865438	-0.356135532	-0.108680245	-0.207987552	-0.241132893	0.290084393	0.314645521	0.319940719	0.073250328	-0.262920448	0.656227331	-0.00112245	-0.176124764	0.155965964	0.015201129	-0.009346136	-0.233581811	0.048358216	-0.250727989	0.452788342	0.535728693	0.708593923	0.555635341	-0.651016588	-0.351863083	0.116179468	0.535274376	-0.276074172	0.372047747	0.078820826	-0.126577137	0.546619489	0.498380854	-0.217614584	0.290170542	0.035725659	-0.007733899	-0.421209761	-0.236569591	-0.043986419	-0.137618825	0.258580391	0.577003914	-0.180328671	0.379246129	-0.011313615	-0.138081085	-0.336189749	0.303143727
TCGA-CV-7090	-0.243334606	0.196505599	-0.193482407	-0.054756089	-0.205430375	-0.61885603	0.518207403	-0.56266055	-0.167760757	0.422098611	-0.557459893	0.104869826	-0.123641353	-0.090078548	-0.210006547	-0.081126242	-0.092679586	0.116722871	-0.116048391	-0.126359591	0.218061022	-0.451847113	0.212722344	0.51202746	0.288300547	-0.372954652	-0.367037253	-0.16372617	-0.085453923	-0.032193375	-0.208559108	-0.202161515	-0.222980592	-0.032566915	-0.445719424	-0.31922255	-0.202573144	0.015047718	0.174516605	-0.250169935	-0.245128554	0.123558087	-0.17571416	-0.406902612	0.090409789	-0.111007836	-0.252853573	-0.484377418	-0.437767865
TCGA-CV-7091	0.173132951	-0.402996748	-0.028861244	0.063278008	0.01834395	0.11598468	0.509558241	0.21148416	0.156550851	-0.253723365	0.225283782	-0.249710655	0.220775876	0.282473467	0.287361857	-0.019785035	0.182447981	-0.316443648	-0.276109059	-0.103845368	-0.020877185	0.254678055	0.468737133	0.48110153	0.064506854	0.094402887	0.431245768	-0.021195316	0.404091021	0.319256765	0.148525444	0.320584758	-0.077546328	-0.039384735	-0.086383496	0.239111342	0.334287901	0.004638977	0.515608909	-0.164973925	0.036680165	0.329342169	0.274458171	-0.231448273	-0.195533831	0.113018232	-0.031321762	-0.445623057	0.153469744
TCGA-CV-7095	0.452839898	-0.13791383	0.076853599	-0.539437865	-0.482550605	0.163413791	0.45885935	0.287703765	0.190847217	-0.052652056	0.399888969	0.042795461	-0.26279016	0.343030629	0.022523967	-0.476435058	-0.451529786	-0.320799606	-0.35327238	-0.063729085	0.371081073	0.411281918	0.644266317	-0.193048155	0.131057858	0.345463757	0.496370181	0.048812206	0.496221146	0.284998899	-0.048617856	0.467504515	0.071531535	0.056237386	-0.142562998	0.263996479	0.379128386	-0.371288207	0.090238982	-0.317971357	-0.428115166	0.441542296	0.377886104	-0.350306219	0.303337349	0.208686481	-0.237864879	-0.539572868	0.383282399
TCGA-CV-7097	-0.47289724	0.345840626	0.422406812	-0.015158772	-0.358866238	-0.039474473	0.13077113	-0.3564845	0.124318777	0.251659189	-0.258037628	-0.127429085	-0.223914259	0.479600005	-0.152990561	-0.090127113	0.055394957	0.135253004	-0.341453046	0.018202849	0.200494794	-0.172338715	0.128321694	0.434346843	0.218074071	-0.382544396	-0.322238096	-0.040457713	-0.153047344	0.116442095	-0.272558975	-0.17166268	-0.190988109	-0.012730973	-0.320581889	-0.541063242	-0.251985511	-0.055445828	-0.002152251	0.11815749	-0.115148357	0.103184956	-0.217206597	-0.146593034	0.131543087	-0.482169375	-0.070712873	-0.54122054	-0.454687429
TCGA-CV-7099	0.338710145	-0.170531633	0.075421758	0.217280861	0.17131637	0.116645464	0.165858342	0.556958345	0.164338975	0.345614958	0.559725182	0.447489803	-0.109112235	-0.080896537	-0.258835092	0.191136741	0.355607812	-0.107898993	-0.13632833	0.581931595	0.374467877	0.504453338	0.301811361	-0.700846087	-0.417659186	0.422375713	0.491954523	-0.089165283	0.208108033	-0.267283475	0.084601938	0.31916862	0.573290753	-0.059869791	0.571840613	0.331379558	0.117355527	-0.331615038	-0.213904959	-0.197365319	-0.077587495	0.464714579	0.524554477	-0.053935533	0.423197832	0.359893469	-0.395610194	-0.500976356	-0.156503989
TCGA-CV-7100	-0.272731775	-0.029428461	-0.333990663	0.200976673	0.20352781	-0.018225533	0.154627521	-0.126585335	0.2860938	0.255881161	-0.585120927	0.208994202	0.022480354	-0.668155097	-0.063054027	-0.044627117	0.296542564	0.020700749	-0.072420008	-0.108854474	0.474915064	-0.565067226	-0.150128114	0.082403026	0.08632386	0.336445143	-0.575105037	-0.190192132	-0.559556989	-0.451971788	0.289997628	-0.362422959	-0.151912949	0.125549606	0.07624636	0.035899877	0.031912942	0.138133275	-0.247062156	-0.130893938	-0.130797621	0.109011512	-0.3801946	-0.022100917	0.589616479	-0.050736613	-0.138530534	-0.161236959	-0.282520923
TCGA-CV-7101	0.171812452	0.273335703	-0.333810053	0.158360361	0.233734671	-0.000426646	-0.540275738	0.402128235	0.260443545	0.23800286	0.27257604	0.530335679	0.108035455	-0.439638552	0.03684843	-0.166134893	-0.244989798	-0.341885954	0.221751819	0.235111661	-0.597639568	0.374763951	-0.342939323	-0.429599997	-0.041193411	0.194395849	-0.381900867	0.137828059	0.002158805	-0.233546349	-0.18636997	-0.211445986	0.385034908	0.05110592	0.461018284	0.540210644	0.222494518	0.049969524	-0.00727032	-0.299934684	-0.070722947	0.081435762	0.143830272	0.269437269	-0.428220319	0.352615941	-0.317490111	-0.31037756	0.135870345
TCGA-CV-7102	-0.301326174	0.497876667	-0.212752178	-0.359610126	-0.328060643	-0.408693364	0.393680751	-0.530784666	0.244182205	0.321038988	-0.743588284	0.061018837	0.245096749	-0.223807318	-0.052479486	-0.201028894	-0.334584504	0.025242809	0.012421366	-0.599071756	0.619806245	-0.648051332	0.276333701	0.455756402	0.378775867	0.03575539	-0.506351459	-0.082720064	-0.283314315	-0.218923359	-0.213260391	-0.147734695	-0.613588698	-0.029623236	-0.543000729	-0.337072959	-0.202283424	0.020092921	-0.063279609	-0.181676685	-0.267353504	0.010639455	-0.621581709	-0.1907047	0.434304288	-0.307170868	-0.009235684	-0.329281256	-0.515721479
TCGA-CV-7103	-0.17020291	-0.18231888	-0.108288352	-0.456775885	-0.472474827	-0.413667367	-0.085818725	-0.158645628	-0.074433209	-0.01375089	-0.572752551	-0.073949165	-0.102160468	-0.139127075	0.175318695	-0.084586825	-0.427252166	-0.126404993	-0.228695242	-0.559296023	-0.338913689	-0.548661542	-0.244706454	0.754622263	0.356966107	0.066046793	-0.546661336	0.113843772	-0.185309413	0.185603749	-0.324118682	-0.32630645	-0.519688087	0.156831712	-0.471552709	0.428160848	0.224642762	0.287394578	0.419878471	0.004502908	-0.03152749	-0.346540561	-0.52655997	-0.139803139	-0.548503313	0.289848998	0.272021469	-0.188907914	0.022296499
TCGA-CV-7104	-0.134221651	0.3290219	0.276235036	-0.350358537	-0.590102387	-0.360241996	0.583028138	-0.312991875	-0.002170867	-0.082044686	-0.287224599	-0.109436285	-0.238310832	0.231968256	0.184159078	0.151242914	-0.15253273	0.407620924	-0.125900957	0.253488867	-0.434308266	-0.295206175	-0.028019708	0.006281263	0.128439221	-0.659727078	0.2063533	0.17628484	0.051952817	0.213104734	-0.120040578	-0.087718616	-0.205665466	-0.231928926	0.288388268	-0.450656561	-0.175225894	0.256293826	-0.122955099	0.062421451	0.127153535	0.224528342	0.163473811	-0.101486549	-0.661057306	-0.391666584	0.226413823	-0.361128371	-0.26320293
TCGA-CV-7177	-0.079299488	-0.137672897	-0.362699458	-0.584548652	-0.399713537	-0.003438604	-0.044049732	0.096357831	0.010272553	0.083656982	0.016980094	0.295023362	0.189719911	-0.029003521	0.015837542	-0.400545647	-0.509173466	-0.529380555	-0.332320633	-0.336821909	-0.419481543	0.125505382	-0.089793709	0.734492535	0.204226595	0.306657045	-0.180322912	0.17588236	0.337075431	0.286474319	-0.390717591	-0.07523397	-0.120519448	0.304887462	-0.228254465	0.439466407	0.291011576	-0.342616963	0.593962666	-0.278698001	-0.284132744	0.135649391	-0.243467777	-0.478513145	-0.544949738	0.321379132	-0.066936304	-0.343838748	0.178888386
TCGA-CV-7178	-0.162921575	0.277667366	-0.047534699	0.417135356	0.237820722	-0.447869472	-0.254469041	-0.33694754	0.245304615	0.248651357	-0.658452474	-0.40887091	0.266453802	-0.376368112	0.105571412	0.341583129	0.361767613	0.276276084	0.092439247	-0.483684493	-0.420468016	-0.615459627	-0.547851978	0.559252649	-0.084497067	-0.341550211	-0.451297534	0.241967544	-0.395917229	-0.230937431	-0.055508923	-0.468122897	-0.422376516	-0.064873994	-0.409129204	-0.336712403	-0.283173091	0.1300629	0.060217549	0.131185235	0.24463705	-0.208108448	-0.552308789	0.334667932	-0.047156542	-0.343268152	-0.027695984	0.139500026	-0.571918777
TCGA-CV-7180	0.592901875	-0.410778038	0.037317491	-0.128672612	0.052634064	0.336642392	0.259966959	0.593841082	0.297897032	-0.373554663	0.693942923	0.129601632	-0.219914184	0.356678834	0.030450572	0.093826171	-0.156883117	-0.137896758	-0.282630674	0.170899406	0.5923271	0.641751129	0.562371073	-0.70581955	-0.115503856	0.445538884	0.735061081	0.170236688	0.526783389	0.094183446	-0.354052079	0.603105429	0.314536688	-0.033315514	0.227861958	0.319181967	0.431572062	-0.212111296	-0.099998772	0.013857453	0.216047486	0.333411619	0.496011157	-0.160098976	0.402703921	0.093746322	-0.123917149	-0.221331849	0.546126423
TCGA-CV-7183	0.482585402	-0.092904768	-0.073484281	-0.533164937	-0.322364429	0.244485252	0.159805906	0.557627317	0.281320064	-0.531919677	0.726909634	0.035188281	-0.191203595	0.614113697	0.011825735	-0.360987499	-0.496006002	-0.568662629	-0.49545365	0.200547602	-0.162591344	0.638581921	0.566834613	0.341758773	-0.117667851	0.261666859	0.671888832	0.096994903	0.626980289	0.519689714	-0.388071612	0.535217256	0.156342865	0.11080001	0.079787243	0.314130147	0.07102943	-0.27938565	0.565374488	-0.282580255	-0.322667091	0.21418925	0.452334915	-0.400841517	-0.509772907	0.272813076	-0.283965684	-0.462694845	0.392767257
TCGA-CV-7235	-0.118353696	0.091741532	-0.259052533	0.201458024	0.033034432	-0.354998283	0.061844566	-0.388427368	0.169950846	-0.034765337	-0.582397164	-0.436812401	0.128314407	-0.582749469	-0.150339733	0.205094871	0.371732044	0.086560959	-0.253612359	-0.429491021	-0.464442765	-0.466911813	-0.235611196	0.54103516	-0.032009422	-0.420244025	-0.560796154	0.081600839	-0.394123658	0.028657014	-0.121637055	-0.443251775	-0.446496702	-0.193564318	-0.310132975	-0.228725829	-0.186198566	0.156155587	-0.021029496	0.208882258	-0.032300694	-0.28579279	-0.485235377	0.060219176	-0.515261051	-0.297155301	6.50E-05	-0.136761206	-0.472717294
TCGA-CV-7236	-0.178543405	-0.253104365	-0.457012737	-0.535622251	-0.471113493	-0.219113999	0.515942854	-0.198767307	0.083244266	-0.281321178	-0.421317952	0.137760621	-0.425412143	-0.316089167	-0.180379255	-0.294361046	-0.569926409	-0.510901337	-0.23035789	0.050542886	0.002812802	-0.264760289	0.233423843	0.435078211	0.213461191	-0.403178594	-0.342688682	0.081825225	-0.095661096	-0.040904598	-0.142676033	0.132364351	0.019904838	-0.033301186	0.469076854	-0.279856575	-0.213645321	0.186807648	0.269623063	-0.232583346	-0.49932062	0.345660543	-0.25647346	-0.450257531	-0.334764055	-0.27069703	-0.414261099	-0.328975936	-0.362556357
TCGA-CV-7238	-0.404335612	0.209609683	0.343821507	0.319457688	0.456504927	-0.436026026	0.466767313	-0.35327466	-0.361362816	0.072861782	-0.304664261	-0.331352029	0.213457979	0.157589851	0.118928349	0.279978833	0.183358358	0.459812688	0.407454555	-0.073869742	-0.451001851	-0.397269634	-0.180991591	-0.104450647	-0.091632136	-0.353048282	0.290783141	-0.010690517	0.230864377	0.203407513	0.118970014	-0.17947881	-0.434123689	-0.314161689	2.09E-05	-0.197710001	-0.447866134	0.454004623	-0.072279476	0.289040906	0.354201119	0.025075836	-0.1662216	0.543616097	-0.574730828	0.1846778	0.268697643	0.40532994	-0.276046614
TCGA-CV-7242	-0.198016026	-0.226796954	-0.244991464	0.531941986	0.552928525	0.038723686	-0.475056209	0.142712947	-0.145732647	0.072384545	0.040764162	0.370136024	0.316378138	-0.385230735	0.281745685	0.518154238	0.33743434	0.325460083	0.40050892	0.469531791	-0.6259144	0.140007615	-0.240584339	-0.56112121	-0.255421527	-0.055738546	-0.419632833	-0.328435113	-0.078056897	-0.203281418	0.273346681	-0.208556131	0.451401536	-0.168503512	0.605402808	0.396536165	0.332682411	0.176396174	-0.384810418	0.253070014	0.358050693	-0.103511428	0.285012716	0.558776857	-0.670319535	0.353581044	0.190356928	0.469704829	0.454236394
TCGA-CV-7243	0.421798404	-0.456627034	-0.117940368	-0.624343643	-0.52108722	-0.12796657	0.6132618	0.137891309	0.119988287	-0.483207491	-0.23405114	-0.210299453	-0.340164575	0.439312089	-0.088182156	-0.423513823	-0.526567164	-0.42672318	-0.540741142	-0.492620554	0.082206488	-0.212391852	0.459488528	0.662440839	0.376232021	0.239644907	0.355089927	0.074541015	0.477225716	0.397618307	-0.246758948	0.375348561	-0.517056538	0.263813285	-0.325597224	0.295957432	0.313740225	-0.153019722	0.450804484	-0.12837682	-0.426967366	-0.000797573	-0.420310808	-0.467306348	-0.554153597	0.245028462	-0.042297926	-0.177724279	0.001953046
TCGA-CV-7245	0.339266803	-0.404473925	0.047206973	-0.424919392	-0.084270019	0.23353179	0.327129095	0.133046346	0.421868044	-0.46107473	0.261299284	0.181698784	-0.177292714	0.390187799	-0.20059458	-0.395582311	-0.41990792	-0.400140531	-0.599387382	-0.119554353	0.387256651	0.299674357	0.649592593	0.509735621	0.194481286	0.431567208	0.344185068	-0.051950941	0.45868116	0.35812787	-0.200039765	0.314271256	-0.143134071	0.283591094	-0.24040417	0.449619393	0.530553599	-0.430752675	0.451181004	-0.302844252	-0.418432443	0.213111177	0.017424231	-0.320540552	0.414419023	0.294587896	-0.126318869	-0.390013514	0.467432349
TCGA-CV-7247	0.103177047	-0.125333308	-0.190082722	-0.659703552	-0.428090823	0.249807435	0.114117333	-0.088251727	0.474112972	-0.170125126	-0.113612565	0.161450912	-0.175492757	0.326100702	-0.157936433	-0.306907966	-0.599195905	-0.455408983	0.063588116	-0.12902718	0.607500647	-0.142802466	0.185301829	0.264469348	0.417280401	0.298998523	-0.001581108	0.044567998	0.234359302	0.135563044	-0.246101642	0.185361029	-0.253960758	0.330397041	-0.216890169	-0.098947084	0.261420714	-0.132121705	0.307588266	-0.149502589	-0.406868391	0.386867618	-0.185015763	-0.209986499	0.736288656	-0.198321574	-0.255247604	-0.423885582	0.262413792
TCGA-CV-7248	-0.514477641	0.092627192	-0.198876628	0.374632584	0.293495204	-0.35342865	-0.531241534	-0.162249841	0.159034718	0.159753664	-0.432151095	-0.105994225	0.358828587	-0.27323736	0.213700766	0.110514728	-0.159792401	0.30507652	0.355417257	-0.080040539	-0.49145673	-0.363227677	-0.54316916	-0.001776209	-0.227373547	0.010241333	-0.616211258	0.069292788	-0.346396843	-0.126751222	-0.15494177	-0.403565315	0.071542738	-0.100532588	0.127061554	0.237319029	-0.22690577	0.222799962	0.11590162	0.178488051	0.312423946	-0.139282356	-0.248506788	0.504475763	-0.471624844	0.188439171	0.011087121	0.179313966	-0.348249255
TCGA-CV-7250	0.19264064	-0.001817161	0.071499839	-0.230290456	-0.121329034	0.290112001	-0.275521079	0.13554394	0.363984919	0.018057364	0.623776231	0.281819041	-0.056575343	0.076351557	0.020434135	-0.087024492	-0.069670888	-0.108704057	-0.25721565	0.460932746	-0.290504824	0.571082465	0.546219072	-0.586808434	-0.463306244	0.150820676	0.314759917	-0.037003255	0.229931736	-0.078206269	0.083838088	0.072147277	0.460708837	-0.207907939	0.279745506	0.273427632	0.361805137	-0.186310055	-0.23264581	-0.010385731	-0.032473034	0.168370913	0.50465754	-0.215383853	-0.161518933	0.299076629	-0.222685276	-0.198648501	0.655098911
TCGA-CV-7252	0.184727827	-0.194012378	-0.236931838	-0.322115971	-0.249409461	-0.506700782	0.525132484	-0.168532103	0.066480318	-0.270128126	0.158754782	-0.037232701	-0.119755736	0.429756917	-0.254836917	-0.232911071	-0.294515821	-0.464660725	-0.333263457	-0.243663444	0.310798293	0.006450145	0.557971948	0.125998773	-0.007121654	-0.16678127	0.122716622	-0.116798942	0.472671976	0.254991473	-0.272591704	0.398502174	-0.242226101	-0.226196968	-0.247076828	-0.177844525	-0.151711487	-0.302817187	0.23756587	-0.332626748	-0.351754056	-0.029987079	-0.241872068	-0.43052077	-0.024505599	-0.115190458	-0.364273816	-0.365845415	-0.502725152
TCGA-CV-7253	0.539529114	-0.334474418	-0.092856805	-0.426796661	-0.26513247	0.292932404	0.183007516	0.446826655	0.576098406	-0.387135671	0.421943224	0.411200648	-0.078691907	0.346530571	-0.213642619	-0.457388488	-0.348067025	-0.426716383	-0.409500224	0.026775586	0.191116827	0.400448826	0.669782494	-0.427411931	0.228690796	0.583870503	0.306681626	0.018766967	0.42032605	0.082767932	0.132115703	0.411328564	0.315601842	0.020491499	0.342870148	0.601897493	0.619024559	-0.284777225	-0.059919386	-0.239783813	-0.335129766	0.339642439	0.28915001	-0.073778436	0.237929458	0.517396119	-0.205094381	-0.289272307	0.635739517
TCGA-CV-7254	-0.488124495	0.234707378	-0.239980479	0.480098846	0.337056778	-0.163011948	-0.440340213	-0.486141131	-0.536074855	0.327765423	-0.750280799	0.268273436	0.259615389	-0.518065916	0.104976327	0.180658159	0.247446403	0.253399998	0.370242044	-0.135519152	-0.539673671	-0.689355427	-0.71241988	0.497593604	0.143694882	-0.086498352	-0.697202785	-0.08661582	-0.567007157	-0.232978522	-0.476452095	-0.40249104	-0.22251918	0.16214085	0.221748812	0.141010732	-0.110649367	0.318010867	-0.117919854	0.102477916	0.29027374	-0.305597721	-0.386104212	0.527826143	-0.349255925	0.02168363	0.204141296	0.202621142	-0.380713327
TCGA-CV-7255	0.342810098	-0.336091471	-0.143533156	-0.582490391	-0.484182926	0.130289528	0.395952817	0.339632428	0.525747089	-0.231984645	0.434348921	0.016097829	-0.29047743	0.393811862	-0.10592131	-0.275101636	-0.555981753	-0.492283	-0.389792878	0.261186217	0.370420628	0.403170377	0.535085949	-0.399571076	0.276140139	0.113105373	0.458891603	-0.058903605	0.445982617	0.059751192	-0.03972902	0.541085077	0.129886711	-0.135814663	0.413974746	-0.016338944	0.148475773	-0.262975126	0.064429013	-0.154090761	-0.315614057	0.386750872	0.291431059	-0.366048157	0.232245143	-0.01902888	-0.192439982	-0.190833421	0.327471331
TCGA-CV-7261	-0.23111347	0.065701069	-0.427968513	-0.359276521	0.101170236	-0.093529574	-0.266816279	-0.064742856	-0.083526544	0.01957312	-0.528120367	0.281537872	0.227370652	-0.297348321	-0.034625258	-0.37812204	-0.416903289	-0.47120697	0.037755071	0.03303274	-0.264902543	-0.446045758	-0.41455026	0.541935118	0.366282011	0.210823027	-0.546951914	0.297067443	-0.253830605	-0.23500084	-0.162178132	-0.329044584	0.000875075	0.359483319	-0.024178133	0.450567652	0.275759792	0.087487969	0.263694175	-0.282060788	-0.228492233	-0.132758515	-0.193744811	-0.131355447	0.079914038	0.353015157	-0.224517054	0.140899462	-0.197464647
TCGA-CV-7263	-0.347948206	0.17664459	0.338600543	0.003305407	-0.028051918	-0.296405433	-0.510317454	-0.14050559	0.312233479	0.132418969	-0.617027067	0.239453466	0.081114843	0.174830374	0.004732099	0.081747761	0.164675325	0.201728097	0.269198537	-0.27984617	-0.559852656	-0.543496865	-0.529691195	0.554260019	-0.044641191	-0.123368468	-0.415282221	-0.151611422	-0.073783879	0.23692606	-0.104556739	-0.601481126	-0.1914456	0.059900733	-0.463596304	-0.03955786	0.18285669	0.003500937	0.239434501	0.076568597	0.160233258	-0.092280906	-0.433544593	0.270969696	-0.362520512	0.065665501	0.186297298	0.379158583	0.138885392
TCGA-CV-7406	-0.088536292	0.250148166	-0.227057559	-0.530847527	-0.290584106	0.363011829	-0.499111912	0.42504967	0.21853466	-0.002343521	-0.188586197	0.211650829	-0.012704109	-0.137436075	-0.172208021	-0.222713513	-0.597681472	-0.397791888	-0.213642153	-0.075354998	-0.185643534	-0.008511966	-0.285696619	0.449393644	-0.017722717	0.006464572	-0.488519908	0.350789241	-0.330099492	0.086638663	-0.301473571	-0.393467283	0.243173685	0.322161125	0.176361576	0.045269481	0.070012375	-0.119542046	0.067411477	0.091093452	-0.253088853	0.135165737	-0.094445237	-0.16652297	-0.044246435	-0.137336503	0.02574817	-0.183071363	0.21256838
TCGA-CV-7407	0.533939725	-0.209370347	0.041971723	0.401080666	-0.027164684	0.183756998	0.154562799	0.280552299	0.247933166	0.327167468	-0.22960902	0.045257452	0.131279773	-0.51893919	-0.178742101	0.233910731	0.400041099	0.230093718	-0.270018616	-0.156447155	-0.29331815	-0.115273344	-0.259427141	-0.659402123	0.008950817	0.442516969	-0.111638457	-0.161075453	-0.466077148	-0.555363385	0.215682943	0.20896489	-0.301510144	-0.049967793	0.290946261	0.523300459	0.315189302	0.149146256	-0.61872644	0.105642377	-0.25750558	0.272199974	-0.152847565	0.157131269	-0.234382093	0.512104638	-0.100569343	0.051957759	-0.142765469
TCGA-CV-7409	0.154228206	-0.245179545	0.085000446	0.379482526	0.000832083	0.322370068	0.384818877	-0.075554349	0.031809507	0.255194512	-0.058959616	0.439716323	-0.225151999	-0.206471693	-0.00456985	0.264516389	0.48184825	0.165790229	-0.213737094	0.565308064	0.401864931	-0.116297961	0.057492532	-0.455583435	0.043612269	0.316985994	0.12433204	-0.281659515	-0.168506236	-0.357826296	0.312835447	0.431302222	0.419055019	-0.055923848	0.570134375	0.113098004	0.482540218	-0.112119842	-0.382573586	-0.040819779	0.00159612	0.342639799	0.353546245	-0.015310728	0.650755837	0.261346126	0.065277989	0.216359504	0.48550288
TCGA-CV-7410	-0.625693599	0.216356667	0.099898009	0.623433154	0.400551317	-0.577158028	-0.045571059	-0.470416349	-0.322221078	-0.006114712	-0.504523528	-0.511553008	0.294361909	-0.465726727	0.32731878	0.61233593	0.586777828	0.747478505	0.58744894	-0.406425336	-0.546479311	-0.462176614	-0.51180401	-0.13960887	-0.307942826	-0.584516341	-0.235331746	-0.134942393	-0.350780907	-0.244154544	0.169127931	-0.541961879	-0.529955853	-0.366288509	-0.396216958	-0.524945108	-0.56152721	0.661102135	-0.310325633	0.406204973	0.628068632	-0.456137813	-0.504776026	0.667186414	-0.291084019	-0.517299062	0.353477299	0.630974145	-0.531592758
TCGA-CV-7411	0.407215774	-0.147347646	-0.035089921	-0.21587388	-0.320967323	0.210919538	0.191981987	0.618756353	0.005659095	-0.226503118	0.694527921	-0.120331704	-0.298904283	0.563366623	0.102411295	-0.269404898	-0.373667271	-0.393606598	-0.169861914	0.030762517	-0.5640235	0.621186748	0.526202733	0.384305408	-0.17384947	-0.208665445	0.622243277	0.219417772	0.618027134	0.505066913	-0.342177001	0.488598215	0.144885842	-0.127696339	0.087543461	0.130489203	-0.168842581	-0.342495861	0.510471787	-0.344479187	-0.176457548	-0.089413369	0.3279539	-0.280764316	-0.75066414	0.126319635	-0.327996469	-0.475325652	0.256046881
TCGA-CV-7413	0.180517129	0.270049897	0.056067491	-0.357670563	-0.151845704	-0.306906179	0.509391615	0.123780648	-0.337260921	0.308707396	0.080342791	-0.24101878	-0.145677699	0.334603247	0.285668494	-0.18684606	-0.047260338	-0.212205698	-0.335657913	-0.10736331	-0.403993986	0.125104337	-0.12655085	0.597147484	0.03994372	-0.26938393	0.459638135	0.041163629	0.379708229	0.257656086	-0.041761663	0.260233577	-0.278058972	-0.160917141	0.007564355	-0.039770225	-0.204460291	-0.062076793	0.430445582	-0.108846955	-0.328248863	0.144071974	-0.18481776	-0.346345428	-0.599987889	0.092258815	-0.160033108	0.046392013	0.02864354
TCGA-CV-7414	0.103735598	-0.426967548	-0.031926078	-0.030656907	0.379486886	0.107439399	0.077288176	0.405314516	0.311658442	-0.30814065	-0.368636645	0.05390376	0.213398558	-0.35483118	-0.134118078	-0.009889636	0.180796291	-0.172828424	0.094789992	-0.341413295	-0.081707498	-0.169316926	-0.051968636	0.338945522	-0.060804321	0.310230478	-0.328806245	-0.108310884	-0.265564531	-0.162250815	0.014183002	-0.121154043	-0.311216918	0.065222389	0.034145041	0.459771652	0.206272459	-0.089068128	0.042058545	0.322656402	0.01546726	0.007464989	-0.327114211	0.200532185	0.058635082	0.356019843	-0.000731482	0.050232345	-0.081418856
TCGA-CV-7415	0.209025376	-0.407992583	0.068611638	-0.336604885	-0.305156821	-0.069822543	0.579620913	-0.149213091	-0.237729303	-0.049736122	-0.36688201	0.003233282	-0.283296119	-0.213912873	-0.030112427	-0.275258041	0.277559624	-0.107169875	-0.151253756	-0.257469671	0.365739317	-0.299647221	0.438895823	0.464738492	0.04216781	-0.179331286	0.257584374	0.007874045	0.005494305	0.139698738	0.110214864	0.249278348	-0.26208181	0.059682668	-0.232690635	-0.052257661	0.055763053	-0.234632517	0.204322239	-0.113544615	-0.331396893	0.30162487	-0.344464563	-0.308324742	0.306844804	-0.008268821	-0.34712685	-0.284588406	0.055125042
TCGA-CV-7416	-0.161452175	0.32768083	-0.446983406	-0.703905002	-0.595842825	-0.519267199	0.436473594	-0.372085163	0.195642999	0.188178684	-0.610397191	0.244304225	-0.110343214	-0.067253068	-0.318381647	-0.346946047	-0.630661134	-0.463927938	-0.477695065	-0.426253244	-0.084454597	-0.523737188	0.390299066	0.531219596	0.479986076	0.066425894	-0.382007414	0.235069054	0.148870834	0.089540944	-0.165197485	-0.161808979	-0.370122064	0.215775729	-0.515585349	0.178600863	0.18352854	-0.033512348	0.337386548	-0.321539921	-0.529764821	0.065930066	-0.295623267	-0.55194421	0.01797705	0.289781304	-0.308939958	-0.188450099	-0.190914248
TCGA-CV-7418	0.035526161	0.155543705	-0.189948725	0.31818146	0.283758082	-0.167784841	-0.593089648	0.015873672	0.193915965	0.135661688	-0.467438917	0.063910407	0.111086055	-0.579739279	0.162245176	0.228887426	0.404834811	0.329618221	0.092332358	-0.252910226	-0.026975773	-0.307067768	-0.443201823	-0.486180675	-0.084743793	0.339331881	-0.655363187	0.098913061	-0.413659184	-0.374379507	0.024149438	-0.343499956	-0.254521681	0.132597288	-0.142815219	0.431380798	0.183437991	0.020044474	-0.50279861	0.324581396	0.21348885	-0.255503456	-0.384685378	0.325245569	0.350278011	0.397259669	0.216374298	0.278278377	-0.03470776
TCGA-CV-7421	0.147326511	-0.212142449	-0.455653003	-0.584230749	-0.439698996	0.155368054	0.012132817	0.132190071	-0.449521738	-0.079230071	-0.151001951	0.333801446	-0.084990713	-0.246690102	-0.237289976	-0.608032473	-0.545262325	-0.451103056	-0.221412694	0.101339926	-0.116003899	-0.187812041	-0.152228696	0.57958056	0.436584968	0.04102297	-0.40981572	0.105140616	0.014178078	0.125345878	-0.43545067	0.006736602	-0.088541161	0.38023211	0.154069952	0.090803299	0.364158142	-0.49954462	0.310814616	-0.229709383	-0.57290766	-0.110823022	-0.176445474	-0.359318672	-0.387437069	-0.171356075	-0.100998538	-0.388530645	0.239693514
TCGA-CV-7422	-0.00269175	0.041520486	-0.316190689	-0.222449387	-0.147949762	-0.008006408	-0.465112342	-0.076887806	0.202614323	-0.144014083	0.111481013	0.037087037	-0.146131622	-0.301454105	-0.022816944	-0.145992914	-0.21207346	-0.102461895	0.098372739	0.160419316	-0.092653681	0.032909245	-0.034587695	-0.108126972	-0.000333858	0.209310166	-0.371800991	0.109144532	-0.313198241	-0.34457023	0.12255245	-0.301538312	-0.057375087	0.213460658	-0.296055353	0.533483824	0.279753088	0.152656518	-0.096675085	-0.356215636	-0.050233579	-0.18808337	-0.07333326	0.223877774	0.443528088	0.42994182	-0.092077561	-0.293480206	-0.002206746
TCGA-CV-7423	0.28250643	-0.262054198	-0.04098723	-0.695690538	-0.4971022	0.090848235	0.459064904	0.230412402	0.422086478	-0.433322638	0.534799919	-0.160749936	-0.060889034	0.635852177	-0.142131422	-0.329323111	-0.700750458	-0.490277172	-0.501425148	0.101209887	0.255520691	0.536810595	0.642520461	0.235054271	0.193484955	0.051081499	0.461734027	-0.021360627	0.448610481	0.403111423	-0.137866541	0.31986368	-0.040861161	-0.068527575	-0.218004782	0.011193143	0.022321362	-0.170301691	0.341932869	-0.512484765	-0.382300965	0.324825514	0.320405595	-0.609780192	0.006209928	-0.016111733	-0.084131871	-0.458367055	0.069781576
TCGA-CV-7424	-0.131405793	-0.08496359	-0.310629263	0.230491619	0.369433089	-0.3785384	-0.401018538	-0.315515044	-0.310531515	0.020458131	-0.586460047	-0.180485404	0.178989485	-0.426436608	0.082683972	-0.069913241	0.033476606	0.067540257	0.306374448	-0.526328923	-0.333176865	-0.615952914	-0.297040003	0.649601668	0.324326304	0.266323301	-0.648436883	0.082858703	-0.324532378	-0.153284725	0.071921225	-0.418176132	-0.48551424	0.103168393	-0.399150462	0.509811636	0.167007275	0.470277396	0.244124691	0.224883812	0.191353897	-0.538751298	-0.52921452	0.281801034	-0.220511771	0.446494667	0.35194938	0.535330047	-0.130820096
TCGA-CV-7425	0.016246185	-0.096424213	0.28487095	0.359323243	-0.248718871	0.021963356	0.241505523	0.341374163	0.483582077	-0.184336299	0.484660565	-0.152026809	-0.198586628	0.368858878	0.090210169	0.356012805	0.510441848	0.240278422	-0.264149068	0.254419816	-0.46018821	0.337593797	0.375945124	-0.477267954	-0.331657165	-0.395258203	0.459083782	-0.386645627	0.335266855	0.163891955	0.090889759	0.406580449	0.008589022	-0.224227959	0.100461712	-0.337421491	-0.156293297	0.035623029	-0.063560848	0.014042607	0.256107955	0.155210104	0.299953126	-0.156818627	-0.516420866	-0.223709769	-0.138300724	-0.381953791	-0.14568147
TCGA-CV-7427	-0.393675936	0.329321245	0.216898777	0.489999852	0.255918837	-0.293150762	0.134485073	0.04682494	0.340441876	0.160905895	0.560851711	-0.136370716	0.065737373	0.150108542	0.084122254	0.4181192	0.510647396	0.434897834	0.141028713	0.529679125	-0.279259404	0.616227499	-0.076348405	-0.6718443	-0.429367776	-0.33171806	0.461277278	0.009301503	0.180287499	-0.058856118	0.267521497	-0.292581489	0.471301274	-0.357702338	0.133284967	-0.325040519	-0.449401651	-0.019934591	-0.258636731	0.108511828	0.399566805	0.143765238	0.576159526	0.241828933	0.011351991	-0.237809684	-0.26588009	-0.249240119	-0.354205477
TCGA-CV-7428	-0.010949503	0.011596925	0.2853081	0.31456187	-0.095392833	-0.01974167	0.270476163	0.046852329	0.304131949	0.122692653	-0.028839477	0.190371167	-0.228499864	-0.111973961	0.15224793	0.177515463	0.595410091	0.119481452	-0.08733458	0.355741354	0.343558289	-0.181573163	0.096838499	-0.557527902	0.040085465	0.351334698	0.378833467	0.013091578	0.010316867	-0.178796593	0.249698333	0.081722194	0.137638379	0.121244678	0.201758084	0.244783424	0.319032039	-0.022864211	-0.177780408	-0.204796498	-0.092039941	0.391883259	-0.009812517	0.035737365	0.499249133	0.215755726	-0.061322017	-0.106643581	-0.013275094
TCGA-CV-7429	-0.365540291	0.073102338	-0.044545097	0.034501763	0.170133728	-0.545344283	0.00150198	-0.561565048	0.081926811	0.074577589	-0.72711425	-0.085183515	0.284686808	-0.362821494	-0.238678043	-0.079448074	0.365004929	0.212460235	-0.010550171	-0.504247585	0.336484695	-0.678149988	-0.156604507	0.422713875	0.217204207	0.157738751	-0.561432502	-0.202627984	-0.306464339	-0.208348876	0.169279903	-0.373244806	-0.524729143	0.00915094	-0.517678632	-0.078220917	-0.250006179	0.412725367	0.00337838	0.005514935	-0.103606825	-0.426983049	-0.54659435	-0.110367749	0.13327332	0.198966506	0.027991024	-0.23618446	-0.438613931
TCGA-CV-7430	0.277840761	-0.346135511	-0.172905939	-0.509153721	-0.286740333	0.382913632	-0.164760057	0.609588574	0.36938065	-0.243028239	0.669876444	0.261702641	-0.2043622	0.325277896	-0.080760149	-0.273294945	-0.533843182	-0.455121014	-0.377066397	0.162400023	0.20301506	0.686582253	0.548326058	-0.450968041	-0.330706457	0.42397659	0.420418242	0.116113633	0.470703387	0.177053984	-0.097034962	0.149230053	0.245518024	0.194462021	0.078820533	0.465455141	0.42135661	-0.435561963	0.166404762	-0.095327568	-0.254924039	0.361059247	0.48378565	-0.268489886	0.094932375	0.409877164	-0.340461901	-0.368113623	0.392385059
TCGA-CV-7432	0.358801264	-0.400246531	-0.184660059	-0.581768247	-0.458243912	0.108545066	0.43376147	0.370290784	0.48011479	-0.229550499	0.483178095	0.105664289	-0.323669749	0.42132079	-0.306639202	-0.357869081	-0.48286205	-0.513963371	-0.492555482	0.17630823	0.689773143	0.402263985	0.61454164	-0.408945572	0.2308872	0.603489496	0.447312985	0.039515141	0.213966632	-0.201312485	-0.190723612	0.489948761	0.20399135	0.101831912	0.225929042	0.416555818	0.425741909	-0.393968967	0.131767135	-0.189405184	-0.398619881	0.409938955	0.216646692	-0.324308236	0.693852017	0.401094797	-0.295280712	-0.425660872	0.091970536
TCGA-CV-7433	-0.484633743	0.280401292	0.395483503	0.467601283	-0.223980476	-0.293816829	0.310651302	-0.495308337	-0.506509617	0.389356019	-0.30407793	0.053136107	-0.152037245	0.130352862	0.249860004	0.278716262	0.537208517	0.463385306	-0.268629649	0.015352827	-0.379078186	-0.182416632	-0.154078444	0.678590867	-0.206845605	-0.441750305	-0.087830635	-0.220082544	-0.152199857	0.187708775	-0.355672686	-0.247903749	-0.302664674	-0.344542195	-0.283771195	-0.334796177	-0.513204946	0.173413218	0.428889722	-0.087696775	0.230265396	0.020402533	-0.14259565	-0.052905594	-0.573371636	-0.098369236	-0.164765275	-0.487351581	-0.437338958
TCGA-CV-7434	0.296792969	-0.105420445	0.05031727	-0.241461887	-0.229183964	-0.096307437	0.676845988	-0.14419752	0.43499364	-0.092990518	0.146174773	0.050440067	-0.314867332	0.075691593	-0.210829591	-0.301940191	-0.129493695	-0.301812734	-0.510589649	0.036643649	0.629031417	0.015696893	0.604323718	-0.27539267	0.119156075	0.05030229	0.499581143	0.136401532	0.302844773	0.042664647	0.062851626	0.339662171	-0.15503572	0.070365717	-0.19176395	0.006102626	-0.042356265	-0.309725108	-0.126003226	-0.33118446	-0.449124513	0.168577764	-0.067054791	-0.365204271	0.634707484	0.053751191	-0.387931048	-0.326281037	-0.239014366
TCGA-CV-7435	-0.376990217	0.322552897	0.144217775	-0.244695849	-0.224970246	-0.375918374	0.118286878	-0.418301875	-0.042293033	0.063247252	-0.367278303	-0.083693359	0.117383283	0.166124269	0.229347819	-0.067189039	-0.2328101	-0.165541728	-0.111511342	-0.185172261	-0.56985309	-0.350048123	-0.199693981	0.724208695	0.217524705	-0.383399674	-0.483481809	0.052432352	-0.138561863	0.367319599	-0.323421733	-0.489640532	-0.365544854	-0.106948471	-0.366633514	0.079741508	0.026113487	0.003225667	0.391161499	-0.093461989	-0.191960214	-0.276809828	-0.323368161	-0.292782377	-0.641145784	0.054250521	0.061766626	-0.392922089	-0.172893454
TCGA-CV-7437	0.51902226	-0.207718973	-0.370867809	-0.439474717	-0.139520783	0.051977221	0.056572715	0.250966474	0.385376155	0.070076826	0.031727093	0.362768199	-0.236498651	-0.298400419	-0.187709455	-0.3825185	-0.455562345	-0.323527717	-0.392045744	-0.074446738	0.115393676	-0.012444934	0.205152974	-0.265344695	0.233072357	0.531936817	-0.376934605	0.063695957	-0.074199681	-0.188599805	-0.160841132	0.201568756	-0.087633181	0.293908018	0.286198352	0.666789492	0.439185101	-0.386479325	-0.126274778	-0.119309624	-0.2138322	0.341525091	-0.134030259	-0.288204661	0.374022399	0.54759633	-0.215253599	0.0622344	0.317523495
TCGA-CV-7438	-0.161863063	0.192690414	0.078559072	-0.46409577	-0.519517575	-0.138386601	0.554489337	-0.431170757	-0.217865352	0.056242831	-0.468852973	-0.058660404	-0.156019736	0.261423754	-0.02425908	0.046231928	-0.426993507	0.147555094	-0.154451426	-0.089123803	0.442145086	-0.505065408	0.099158051	0.262088687	0.49074057	-0.337881953	-0.136639612	0.229428166	0.020398592	-0.014982436	-0.144792022	-0.103048093	-0.264026369	0.132846064	-0.071856091	-0.441251137	-0.189787122	0.046095503	0.109341745	-0.19963997	-0.082132672	0.123010454	-0.125007609	-0.195489308	0.245601863	-0.381846797	-0.070581608	-0.237530884	-0.420446262
TCGA-CV-7440	-0.05512941	0.192380278	-0.198398312	-0.404586656	-0.246388888	0.054115971	0.170292836	-0.172996953	0.355092486	0.176559542	-0.45307433	0.147999838	-0.287355046	-0.268590854	-0.411425371	-0.272495861	-0.210109503	-0.355412821	-0.077517842	-0.105698119	0.468753856	-0.383062444	0.503456509	0.026897225	-0.090336365	0.165848106	-0.455067514	0.027085142	-0.401899111	-0.449926863	-0.048111776	0.01146434	0.033086243	-0.055140421	0.123922755	-0.259870833	0.18080069	-0.371522516	0.032382414	-0.114671155	-0.308038432	0.153473859	-0.396423179	-0.338943611	0.361540209	-0.255091985	-0.196746836	-0.385744191	-0.076048589
TCGA-CV-7446	-0.417042412	0.160908296	-0.144805294	-0.183135631	-0.032216549	-0.271586377	-0.357319005	0.291845702	0.389081806	-0.205240773	-0.238841598	0.173023138	0.205403644	-0.212631811	-0.125424068	0.031086493	0.12	-0.138236216	-0.21703307	-0.017775863	-0.618622379	-0.311348559	-0.239430065	-0.232289303	-0.059595011	0.039854165	-0.338498259	0.31584907	-0.145896437	0.079861521	0.371603131	-0.499382547	-0.005589519	0.169957728	-0.02584999	0.481973962	0.16302724	0.187448441	-0.018803547	0.168775106	0.214788547	-0.099022732	-0.011449049	0.042051392	-0.364392833	0.355649769	0.221593454	0.291639678	-0.068235861
TCGA-CV-7568	-0.272770605	-0.052359845	0.143161968	-0.278820387	-0.098464714	-0.529862244	0.240717828	-0.211998265	0.092459791	-0.409510901	-0.555670961	-0.247490043	-0.201046843	0.363270727	-0.144771352	-0.172202324	-0.152589816	0.004283499	-0.141441887	-0.552124216	-0.045629892	-0.544173143	0.299821788	0.509503334	0.48534453	-0.365269523	-0.384997869	0.095701041	0.187553539	0.225110724	0.225139901	-0.383589007	-0.462603541	0.305568686	-0.51423654	-0.360436637	0.066824448	0.309524388	0.333502378	0.157148393	0.116187854	-0.135786411	-0.309097439	-0.210689697	0.269466777	-0.285474097	0.112299701	-0.125085984	-0.262210077
TCGA-CV-A45O	0.169056614	0.295252311	0.251967161	-0.042458249	0.000519377	-0.050093905	0.022043165	0.454549521	0.142015077	0.129610133	0.778637348	0.076955397	-0.234634948	0.608616264	-0.019481577	0.199258123	0.206882437	0.039798185	-0.189466513	0.449722676	-0.686005346	0.743452552	0.396142137	-0.450481355	-0.403148811	-0.357396542	0.721777877	0.139670268	0.487784639	0.413597181	0.083644455	0.355166997	0.51153897	-0.315681188	0.368033557	0.133279566	-0.295649005	-0.167959745	0.259006667	-0.202751513	0.09855038	0.054643733	0.651497165	-0.199426567	-0.76993177	0.332708292	-0.270643736	0.012669655	0.268897547
TCGA-CV-A45P	0.378501625	-0.321633883	0.339093581	-0.175311203	-0.069088127	0.287896239	0.17924092	0.489802895	0.266013018	-0.395436012	0.769577247	-0.294242173	-0.236269762	0.601929539	0.070469824	-0.094087009	-0.156179476	-0.273534465	-0.317401511	0.454091999	-0.001283814	0.748918012	0.591353681	-0.520180805	-0.285938636	-0.014640344	0.686729511	0.08769187	0.607780597	0.33442934	0.073019015	0.483419578	0.445884488	-0.18117778	0.341589265	0.035856796	0.109261786	-0.44518271	0.154797199	-0.147684563	-0.086082153	0.096049074	0.693852147	0.037330747	-0.154891573	0.055988421	-0.207065521	-0.279169636	0.410310779
TCGA-CV-A45Q	0.601629847	-0.039113747	0.253805907	-0.130122993	-0.058840803	0.323623884	0.392479005	0.387466956	-0.275711322	-0.118225639	0.690990447	0.173764014	-0.35453193	0.540926137	0.050069461	-0.361790284	-0.134676658	-0.254912259	-0.054655487	0.324065539	0.593923104	0.616898166	0.5773434	-0.161303345	-0.075345538	0.410042436	0.664189297	0.148314089	0.554717823	0.31090064	-0.274514757	0.632615886	0.293840812	-0.143440433	0.408198678	0.126545585	0.237650284	-0.488281993	0.243288211	-0.115890622	-0.168108174	0.270327757	0.409644161	0.076326041	0.421820638	0.320830349	-0.156230789	-0.296198946	0.350504754
TCGA-CV-A45R	0.128876433	-0.002416835	0.236545442	-0.121282036	-0.174056227	-0.234947343	0.211131641	0.29934161	-0.134409917	0.22336543	0.484140047	0.031201917	-0.065491627	0.153012448	-0.043778281	0.126261224	-0.129671801	-0.098253577	-0.166935567	0.243972043	-0.611531735	0.395675773	-0.139440842	0.054972255	-0.350483715	-0.391910004	0.582056959	0.218367355	0.436210099	0.395403117	0.081486262	0.152121207	-0.011266864	-0.249813327	0.235057783	0.139774402	-0.2741107	0.021900205	0.297514709	0.093902246	0.159559302	0.03524638	0.349412273	-0.005789843	-0.733131305	0.277213613	0.09121621	-0.246357866	0.125464729
TCGA-CV-A45T	-0.252682078	0.107477372	0.580031119	0.713940845	0.412076836	-0.36798362	0.111542218	-0.404156754	-0.55667237	-0.084225425	0.158059546	-0.391367577	0.138114542	0.535747174	0.284372288	0.517206567	0.651835783	0.66188572	0.536511243	0.139053018	0.03198234	-0.063049455	-0.367474209	-0.424328206	-0.450341004	-0.325122251	0.50035151	-0.329162689	0.294144743	0.261332736	-0.104808057	0.121149794	-0.061802899	-0.298562666	-0.280108392	-0.436525055	-0.404880452	0.261831738	-0.199649941	0.434424088	0.447038727	-0.245030176	-0.003186892	0.635791135	-0.316764626	-0.366305855	0.403428608	0.423409523	-0.084652756
TCGA-CV-A45U	0.106994784	-0.120899857	0.252594462	0.384571278	0.325684684	-0.075966755	-0.243541143	0.228390576	0.145536811	-0.126400459	-0.229500453	-0.059494055	-0.054897363	-0.248233943	0.048167979	0.224261109	0.410278531	0.178814001	-0.070759926	-0.347199655	-0.043174718	-0.29629259	-0.141294933	-0.22197429	0.067464122	0.334237969	-0.114259916	0.226928306	-0.049967759	-0.036612107	0.465782242	-0.369432651	-0.240260861	0.112141095	-0.471624332	0.517838795	0.372450085	0.072591916	-0.403527618	0.337656992	0.307070126	-0.010589703	-0.208869453	0.118648623	0.428888175	0.403254116	0.245159154	0.445284071	0.282809481
TCGA-CV-A45V	0.219607525	0.180493599	0.000649573	0.139661816	0.277355921	-0.066121443	-0.286248759	0.513684538	-0.14304601	-0.080088093	0.675727435	-0.27310769	0.183294936	0.296498891	0.275631038	0.054411359	0.053520235	-0.143693829	-0.134463033	0.506545644	-0.602636465	0.726458886	0.032749807	0.025834522	-0.569924246	-0.203918551	0.612508697	0.156921631	0.451881491	0.353723338	0.015036531	0.060535336	0.455312069	-0.227173588	0.233584011	0.177284622	-0.24616937	-0.31496705	0.431607819	-0.132127735	0.248042765	-0.044435352	0.577590803	0.025227351	-0.442065799	0.237250706	-0.177003619	0.081372231	0.088279649
TCGA-CV-A45W	-0.265838324	0.353566635	-0.170185381	0.472068079	0.43069688	-0.314786202	-0.616948743	-0.351404168	-0.431109556	0.26377147	-0.522063806	0.064714137	0.414294021	-0.51616523	0.060750562	0.271000038	0.360935608	0.326208384	0.461376785	-0.144051604	-0.494375125	-0.545494293	-0.556254103	-0.089767069	-0.358768808	0.225592647	-0.605666289	-0.03484989	-0.447133593	-0.361075352	-0.011350373	-0.541109562	-0.165504323	-0.057171308	-0.196430173	0.377389643	0.07984847	0.348535287	-0.175461397	0.144373353	0.351449281	-0.35325144	-0.424581192	0.423735306	-0.340709353	0.280554929	0.268872395	0.477727075	0.022684449
TCGA-CV-A45X	0.341287715	0.106617292	-0.105624885	-0.521314828	-0.288193747	0.115300542	-0.037915194	0.514885489	0.392822868	-0.09280972	0.695648467	0.003721165	-0.143541856	0.434478756	-0.121469705	-0.143159468	-0.415163011	-0.532312714	0.077470784	0.263211982	-0.364448517	0.695363919	0.366925037	-0.467632896	-0.304570137	-0.255983166	0.6157375	0.18842502	0.454003328	0.229590567	-0.038159539	0.231896372	0.432985439	-0.161945392	0.225784733	0.012227392	-0.074843454	-0.350998139	0.135301275	-0.245292687	-0.209777361	0.234600999	0.54571951	-0.42682207	-0.085933632	0.067045117	-0.319223014	-0.052864762	0.230470618
TCGA-CV-A45Y	-0.402280487	0.092663573	0.09733362	0.327944468	0.109155983	-0.207030442	-0.030184119	-0.342744814	-0.592343901	0.28635308	-0.37562319	0.147552892	0.12195024	-0.250495919	0.278897782	0.327145603	0.276667666	0.385253847	0.327554733	-0.213493294	-0.57914738	-0.405079569	-0.419575668	0.587445655	-0.016523273	-0.541135405	-0.219204007	0.139015491	-0.005291321	0.162888808	-0.08647046	-0.31911195	-0.359434625	-0.255205269	-0.038664845	-0.274731924	-0.326122132	0.034077291	0.406761353	0.148708131	0.169524832	-0.161131536	-0.291841021	0.400094605	-0.746626396	-0.236028877	0.352662371	0.377748377	-0.387852584
TCGA-CV-A45Z	-0.034546272	-0.031171967	-0.040302498	0.325057241	-0.035743544	0.154857756	-0.417424557	0.052301492	-0.507608981	0.29611194	0.334627262	0.410551681	-0.121494369	-0.44127545	0.190713307	0.185387949	0.447157287	0.116806213	-0.019208363	0.361795726	-0.216471947	0.210412556	-0.385849416	-0.176345384	-0.003054395	0.266921863	-0.206400243	-0.048113362	-0.202470512	-0.1163242	0.364215444	-0.084690863	0.210071721	0.125822326	0.465671554	0.42477693	0.357543916	0.232750141	-0.029983089	0.231218612	0.098068954	0.008494499	0.21753872	0.047957083	-0.022266132	0.353323368	0.370986171	0.267219477	0.386265393
TCGA-CV-A460	-0.228871141	-0.248635104	-0.076566764	0.501403167	0.295702823	0.417122944	-0.57911646	0.041338276	-0.204875868	0.282592578	-0.425990302	-0.052057833	0.15096105	-0.607169487	0.200984009	0.163555921	0.428491777	0.495320203	0.487799397	-0.133437729	-0.376556058	-0.262126847	-0.581490391	0.222412041	0.295734245	-0.406575287	-0.559598511	-0.247772147	-0.580996489	-0.369601155	0.092854769	-0.344979894	-0.051706889	0.409429955	-0.275985987	-0.445203146	-0.297669274	0.321521554	-0.264185561	0.239291584	0.389309464	0.01856838	-0.235879487	0.379301551	-0.155931799	-0.517326428	0.284356556	0.373997013	-0.426757325
TCGA-CV-A461	0.16869975	-0.057968816	0.345194457	0.628535453	0.467096189	-0.169525649	-0.044867058	-0.30724179	-0.444087218	0.294617923	-0.516261231	0.188423543	0.227379908	-0.445132441	0.323924413	0.425449145	0.645892738	0.500868616	0.305490636	0.125157435	-0.4434194	-0.458166593	-0.491685548	-0.318805145	-0.3194243	-0.001805365	-0.029577504	-0.357100126	-0.313184876	-0.262024886	0.289888773	-0.118152182	-0.148393829	-0.309503701	0.24235123	0.218987299	0.375765483	0.386196002	-0.336643265	0.386254656	0.406061767	-0.093749915	-0.14143274	0.428992939	-0.405822366	0.216955009	0.434127287	0.473165863	0.457624737
TCGA-CV-A463	0.322670992	-0.291224204	-0.004692975	0.240585131	0.416070378	0.081642395	0.176604901	0.333977137	0.360755589	-0.298847194	0.580542174	-0.070745519	-0.054105776	0.42917018	-0.12462889	-0.329371967	0.091083527	-0.285186522	0.075511556	0.023779925	0.064694658	0.52224745	0.34903348	-0.522603729	0.036853827	0.027303021	0.625961409	0.003217636	0.596122217	0.354810022	0.18233202	0.465941312	-0.025784401	-0.040315631	-0.108216446	0.08115422	0.099812273	-0.309316504	0.149720447	0.009355278	0.147389968	-0.036382398	0.404160978	0.158727693	-0.078100526	0.097804725	-0.344991325	0.02298184	0.256371716
TCGA-CV-A464	-0.105606211	-0.400222127	0.134905461	-0.099060036	-0.136018765	-0.472830519	0.601269108	-0.442795703	-0.31120491	-0.471064714	-0.613771935	-0.319607871	-0.126912634	-0.057244831	0.168188083	-0.114539593	-0.029488553	0.203515338	-0.024133516	-0.272948549	-0.1265033	-0.603177626	-0.277437171	0.640757774	0.268838848	-0.33578296	-0.092351307	-0.135753251	0.12251131	0.252155612	-0.312360917	-0.11430649	-0.542011964	0.215919811	-0.30969781	-0.281173551	-0.110663393	0.361331519	0.238060764	0.181620451	-0.223239422	-0.154157934	-0.471624898	0.092046977	-0.49409014	-0.103312229	0.274651655	0.324344801	-0.314335431
TCGA-CV-A465	0.342985712	-0.180400193	0.149138587	-0.25248868	-0.157081703	0.144513371	0.290309932	0.373523091	0.338884014	-0.356154586	0.669220543	0.111038241	0.005414422	0.572637107	-0.043522499	-0.299069966	-0.478947376	-0.287813884	-0.213297363	0.153050781	0.357569426	0.633236651	0.586652124	-0.570951511	-0.116325017	0.369700138	0.679476102	0.111553703	0.562227598	0.397260285	0.111151731	0.500557494	0.123303145	0.023485848	-0.103461274	0.420845902	0.285377196	-0.119346514	0.013446056	-0.13330238	-0.253820719	0.158069112	0.391904471	0.20734018	-0.029710584	0.464874235	0.011603157	0.233097984	0.522140791
TCGA-CV-A468	-0.024402154	-0.161886258	0.535496582	0.677739988	0.489989068	-0.129377586	-0.161715606	-0.196241438	-0.446483777	-0.032601853	0.262676749	-0.350105324	-0.148120379	0.22072952	0.367786223	0.51454778	0.595391232	0.5115154	0.269013444	-0.033317311	-0.598035077	0.132789704	-0.403813667	0.50067361	-0.270479232	-0.560912439	0.209496814	-0.102431258	-0.171009621	0.126599819	0.090521047	-0.089416868	-0.010862693	-0.273689749	-0.230268232	-0.476216607	-0.402835592	0.31396678	0.155919802	0.368069719	0.47863061	-0.409417683	0.253395018	0.433959141	-0.719756406	-0.292793872	0.401368343	0.504147227	-0.251476773
TCGA-CV-A6JD	0.290541536	-0.263843109	-0.028884129	0.166094187	-0.064660471	0.056577558	0.596765122	-0.525898311	-0.415007617	0.064694576	-0.520803777	-0.07813403	-0.047358111	-0.405635781	-0.189667281	-0.14375991	0.322735841	0.19130434	-0.107578328	-0.042570718	0.338567169	-0.436598492	0.020476189	0.256665602	0.185084101	-0.390122845	-0.129021791	-0.040032138	-0.335272076	-0.218047012	0.048030647	0.27187153	-0.074177607	-0.033255846	0.011020227	-0.497449402	-0.088503253	-0.118829311	0.028391582	0.008527265	-0.238987704	0.241644996	-0.09378387	-0.192135603	-0.305229371	-0.408293197	0.277635064	0.371340905	-0.220509313
TCGA-CV-A6JE	0.397764738	-0.202153002	0.363803002	0.367117936	0.165421301	0.231579407	0.42864356	-0.230331315	-0.541049209	0.033897907	0.213155256	0.106021547	-0.232432617	0.226257308	0.124938924	-0.033616934	0.447015147	0.030331861	-0.106561497	0.224677951	0.375348986	0.057048318	0.142780976	0.465259019	-0.104327532	0.113354999	0.347412512	-0.081118202	0.123651414	0.005682136	0.074992057	0.507021374	0.04290364	-0.207482587	0.452883086	-0.045218401	0.085626941	-0.287085538	0.188512917	0.032684473	-0.096625076	-0.039478216	0.00315956	0.067079373	-0.066591857	0.058161968	0.082224034	0.237096208	0.227184628
TCGA-CV-A6JM	0.502536801	0.090252713	0.158496811	-0.108008256	-0.333371522	0.374815417	0.225237811	0.095781386	-0.348157311	0.275237251	0.407096691	0.158285464	-0.195055001	0.440766013	-0.100001605	-0.370432245	-0.193554941	-0.282234698	-0.17615732	0.003657368	0.452722217	0.174224053	0.436209332	0.311245886	-0.192155452	0.483215574	0.529940156	0.144635061	0.376300187	0.155332012	-0.273561279	0.444879618	-0.008942543	-0.127901327	0.288888986	0.356829104	0.142346531	-0.404339301	0.32858668	-0.036865327	-0.390898138	0.18236296	-0.00182236	0.023769249	0.283192736	0.447757712	0.099109071	-0.213195568	0.445553017
TCGA-CV-A6JN	0.611616461	-0.128506633	0.421402971	0.160107371	-0.352679433	0.434687533	0.535265531	0.281247635	-0.430628145	-0.285281743	0.615537759	-0.002501048	-0.132755473	0.416811087	0.051768969	-0.192831804	-0.002000822	0.060123885	-0.248136891	0.37676928	0.531343364	0.472572896	0.594542225	-0.422165683	-0.32773057	0.397853887	0.733855458	0.030800719	0.505702609	0.325872371	-0.160511434	0.69831371	0.192189294	-0.219952073	0.327365466	0.167621744	0.313342763	-0.408588618	0.043003511	-0.051763127	-0.350270817	0.241731757	0.340248493	-0.050067744	-0.047185652	0.247860337	-0.097818971	-0.129141464	0.482754681
TCGA-CV-A6JO	0.471125754	-0.255039884	0.307943945	0.509636881	0.060691237	-0.189358922	0.483717361	0.076459333	-0.103058506	-0.06269514	0.424570893	-0.332060543	-0.290318561	0.255755839	0.236907364	0.353124633	0.528166258	0.219525128	-0.10762755	0.396903803	0.171168929	0.372663395	0.525720235	-0.564191069	-0.131277884	-0.144476423	0.694850006	-0.012257225	0.368885972	0.109459854	0.097890298	0.526082617	0.342602437	-0.313679655	0.143793398	-0.04351864	-0.130098396	-0.111658259	-0.267315751	-0.100186293	0.155459774	0.123855272	0.441489839	-0.104313709	-0.278806952	0.090108041	-0.217181674	-0.391112856	-0.021455844
TCGA-CV-A6JT	0.490651173	-0.158892396	0.429478851	-0.195002	-0.173127778	-0.035787422	0.536856135	0.000503671	-0.520054736	-0.266928847	0.518798944	-0.198655145	-0.015385213	0.530420986	0.219661698	-0.286443758	0.137662338	-0.013394868	-0.150194208	0.133716873	-0.336044109	0.435246837	0.40903699	0.462139586	-0.111756873	-0.168809678	0.666120295	0.07181356	0.531158913	0.526700278	-0.146059643	0.524793716	-0.03467929	-0.309367029	0.149467711	-0.04901102	-0.172303305	-0.034528948	0.412000395	0.018747102	-0.22289054	-0.039950494	0.329393381	-0.033424225	-0.650896896	0.239574307	0.325332074	-0.1385277	0.223203416
TCGA-CV-A6JU	0.358720231	0.134722806	0.013653106	-0.319390348	-0.208030827	0.474605794	-0.050841189	-0.01994996	-0.381445811	0.116452491	-0.19205445	0.217311608	0.190554413	-0.051717196	-0.122890051	-0.298967799	-0.354162849	-0.111889291	-0.218330102	-0.129274919	0.12027052	-0.168733484	0.002161856	0.324688406	-0.087371509	0.547768035	-0.072148559	-0.215639465	-0.234884562	-0.059789568	-0.297868203	0.326871379	-0.14703002	-0.218862855	0.551482488	0.483032521	0.35086081	-0.276466481	0.005198871	0.249599991	-0.336867624	-0.150654787	-0.377177544	0.164128439	-0.091823221	0.523490628	0.272039765	0.323183667	0.452630899
TCGA-CV-A6JY	0.186585598	0.057883953	-0.136368098	-0.30149775	0.148923428	0.019992355	-0.28062825	0.587077879	0.395962371	-0.26942041	0.647826498	-0.075776782	0.201409844	0.4855433	-0.112193375	0.061527242	-0.297428835	-0.381223299	-0.221701321	0.015875355	-0.363503908	0.604207589	0.275466414	-0.63376625	-0.451006293	0.405861544	0.708261115	0.211475851	0.577892865	0.382578689	0.087606764	0.093964582	0.140896714	0.003713857	-0.104464422	0.422276694	0.156342769	-0.184174111	0.128509532	0.135515875	0.186173141	0.127911015	0.355165011	-0.307332645	-0.240444289	0.478596115	-0.100906606	-0.14010401	0.454095835
TCGA-CV-A6JZ	-0.105377479	0.342117254	0.166421501	0.679238062	0.333676541	-0.02986619	0.227864784	-0.526584095	-0.271163087	0.516824429	-0.451818561	-0.107507563	-0.04020667	-0.442932293	0.281897344	0.40658863	0.684352856	0.494091477	0.264554601	-0.220170316	0.351954476	-0.4900345	-0.384924479	0.311089762	-0.20701257	-0.320267362	-0.232016675	-0.243202178	-0.508057404	-0.328512273	0.103433485	0.121468401	-0.263411828	-0.347033307	0.080824282	-0.375818889	-0.35657904	0.157397288	-0.286542117	-0.078749471	0.287701723	-0.144570753	-0.201285575	0.330249485	0.17966694	-0.303655802	0.085925555	0.212683929	-0.284278805
TCGA-CV-A6K0	-0.542689692	0.284445877	0.209143884	0.515185211	0.345194894	-0.403423659	-0.031066975	-0.420277802	-0.297051411	0.29264619	-0.518461722	-0.369552239	0.087037695	-0.097460572	0.317854952	0.407390573	0.242060914	0.573157596	0.404926474	-0.376501166	-0.464696019	-0.581594496	-0.62946479	0.239482621	0.028165853	-0.617683007	-0.481728366	0.003909998	-0.273087912	0.01037958	0.131434764	-0.407173488	-0.305355485	-0.21673287	-0.552717191	-0.547628924	-0.498531594	0.474685913	0.070512856	0.331994815	0.454792378	-0.086889504	-0.378020436	0.465957188	-0.652406595	-0.518565782	0.397759937	0.450297267	-0.538899574
TCGA-CV-A6K1	0.419552653	0.103171531	0.231290736	-0.235295911	0.041226106	0.332594527	-0.005058043	0.068662035	-0.287190248	-0.034856903	0.59188838	0.045208604	0.10915849	0.492059486	0.118266373	-0.338315511	-0.015256921	-0.2045969	-0.341349085	0.299229648	0.377960094	0.484757483	0.304251938	0.092741265	-0.376555431	-0.00714991	0.471065468	0.068062049	0.222998514	0.294733817	-0.245035865	0.506737076	0.331902093	-0.260520434	0.31730894	-0.152407914	-0.02446349	-0.373842049	0.237511172	-0.104565481	-0.343183945	-0.060124165	0.345776277	-0.124358086	0.259197509	-0.053022756	-0.025617349	0.024950321	0.380810514
TCGA-CV-A6K2	0.404217428	0.384469654	-0.030129433	0.005572467	0.171005126	0.012437014	0.131034494	0.361976201	0.018191103	0.10221998	0.624276956	-0.140977583	0.000249451	0.093540456	-0.211825881	-0.122707392	-0.132967535	-0.394801525	0.192796422	0.26756575	0.161561518	0.632455506	0.342932691	-0.375314711	-0.247590724	0.042662601	0.431573666	0.323607372	0.328877082	0.169017504	0.089790304	0.51536242	0.410431864	-0.089112432	0.252281344	-0.178089517	-0.237693591	-0.078969483	0.007753489	-0.307231586	-0.183476648	0.190531282	0.493519408	-0.189322334	0.301249188	-0.057803341	-0.346942675	-0.052418711	-0.070692889
TCGA-CX-7082	-0.001582226	-0.158961963	0.145745738	-0.297518935	-0.084789929	-0.135078108	-0.373007264	-0.071896783	0.203592297	-0.218847828	-0.30733003	0.245283927	0.065859892	-0.103933729	-0.043161293	-0.246616357	0.099769601	-0.157592178	-0.200362079	-0.232427509	0.125657825	-0.331635358	0.163122844	0.157242583	0.16923503	0.414149012	-0.430689562	0.073174901	-0.228532145	0.049564686	0.215923401	-0.440122685	-0.071457574	0.217344034	-0.428617488	0.469441706	0.48061713	0.055435247	0.068462668	-0.187476793	-0.002503659	-0.045744373	-0.288852575	0.062080098	0.498157702	0.332450973	0.011392275	-0.143715287	0.40785878
TCGA-CX-7085	-0.641174475	0.674488909	0.28441798	0.320331	0.169331902	-0.58335783	-0.389708237	-0.479227484	-0.378069539	0.218299106	0.188608731	-0.393581545	0.13217867	0.447547497	0.345549158	0.399716822	0.201181321	0.454115172	0.468450545	0.315637388	-0.682452457	0.164676657	-0.402665248	0.460984459	-0.311525018	-0.740794906	-0.244687588	0.248299871	0.054858068	0.419733842	-0.366741382	-0.581858404	0.311103409	-0.414302505	-0.325554619	-0.637846015	-0.592022753	0.407343424	0.285474393	0.104760135	0.546380852	-0.381475408	0.356531614	0.373589594	-0.810947307	-0.595231812	-0.00433838	-0.149798596	-0.528609717
TCGA-CX-7086	0.169883679	-0.034716094	0.085441636	-0.333506224	-0.023373145	-0.012187725	-0.228391305	0.452439934	0.444688607	-0.364900779	0.665829399	0.072942928	-0.059638553	0.403195783	0.141163407	0.008880601	-0.066930336	-0.218904536	0.061850336	0.461000582	0.053574	0.611329728	0.294875973	-0.686337807	-0.300262096	0.445752045	0.492995257	-0.041720923	0.31474591	0.232288759	0.185906391	0.174735393	0.496977171	0.020509012	0.337042113	0.463468253	0.345023187	-0.229820225	-0.195563886	-0.168033677	0.066260239	0.195947812	0.633878394	-0.200730512	0.472077864	0.396079438	-0.250719904	-0.037135483	0.284202448
TCGA-CX-7219	-0.463156432	0.443273611	0.088994665	-0.347585874	0.053125797	-0.30464741	-0.384213856	-0.257561415	0.269091509	0.329058914	-0.06544849	0.054870343	-0.056485731	0.202935391	-0.20059229	0.154060068	0.148372604	-0.125289596	0.157041774	0.371475891	-0.379420175	-0.058938888	-0.32948717	0.464719627	-0.16459667	-0.628171419	-0.279637663	0.249889088	-0.219120017	0.157768626	-0.193072741	-0.499222715	0.380513866	-0.291303652	0.068689213	-0.591585675	-0.274503364	0.180761841	0.270085495	-0.115615529	0.260280727	0.034321865	0.410910403	-0.26842827	-0.16032572	-0.564836721	-0.181573481	-0.36571251	-0.584733884
TCGA-CX-A4AQ	-0.28099355	0.189974728	-0.020396058	0.549297009	0.413352996	0.420709075	-0.268699411	-0.421963876	-0.552310324	0.243985597	-0.691002831	-0.051033283	0.446402186	-0.561594983	0.085265306	0.21067834	0.259091107	0.38127275	0.568422459	-0.438610045	-0.083741203	-0.652169403	-0.594493814	0.127100271	0.340073614	-0.362651936	-0.645725315	0.04673543	-0.573914672	-0.361208042	-0.122065238	-0.301746923	-0.303963311	0.360157478	-0.142941103	-0.405007768	-0.182590582	0.162749803	-0.387839856	0.33463306	0.239725594	-0.293989496	-0.508404291	0.639810464	-0.058458996	-0.332613453	0.355677227	0.544847518	-0.266963319
TCGA-D6-6515	-0.578776172	0.37611582	0.286572556	0.451411205	0.228084064	-0.490587883	0.28706616	-0.596064205	-0.422068118	0.403608103	-0.573365548	-0.330513101	0.472797966	-0.203601544	0.295155127	0.508627496	0.363856701	0.595211991	0.306504849	-0.109493498	-0.25591326	-0.595262513	-0.677943088	0.484876626	0.066912501	-0.565038506	-0.277968727	-0.313587522	-0.338631578	-0.138648604	0.037831392	-0.507935214	-0.330167823	-0.098489417	-0.219337978	-0.539639397	-0.580737693	0.46001303	0.134369973	0.151707624	0.327539567	-0.082685782	-0.307381835	0.148404805	-0.449922431	-0.527616358	0.220798017	0.013333906	-0.540436662
TCGA-D6-6516	0.093568973	-0.229462479	0.289322109	0.48867028	0.371738586	-0.247217777	0.113757441	0.140368259	0.359249607	-0.211201677	0.374860311	-0.373869134	0.001030264	0.350820482	0.077480131	0.42801273	0.484300144	0.412042114	-0.150182674	0.174125186	-0.172587939	0.435735021	0.241603962	-0.438031442	-0.426669909	-0.242628145	0.491417617	-0.109930766	0.29311089	0.247785855	0.189557687	0.163999191	-0.230159196	-0.31716814	-0.168488822	-0.251292665	-0.130863477	-0.120377854	0.027739081	-0.092661088	0.247914846	0.113164789	0.145658614	0.227132189	-0.280616145	-0.173778082	0.10399774	-0.191151987	0.200541185
TCGA-D6-6517	-0.31091987	0.207410137	-0.168375749	-0.367456308	-0.324894787	-0.087241891	0.609451488	-0.386566835	-0.067446101	-0.052683643	-0.287923225	0.273416822	0.110088844	-0.164849992	0.052589145	0.06287893	-0.302328201	0.064348692	0.323771346	-0.048826511	0.333920296	-0.255206422	0.484000729	-0.384787667	0.032573543	-0.39541181	-0.141956146	-0.097237357	-0.017691447	-0.404768845	-0.169733265	0.29564031	-0.160173284	-0.110638855	0.097570951	-0.41603905	-0.255424212	0.220112015	-0.005814109	-0.207364589	-0.092991336	0.290409899	-0.293229063	-0.031686452	-0.240733162	-0.462007985	-0.122433423	-0.373230352	-0.250952912
TCGA-D6-6823	0.037547535	0.246226423	-0.111475738	-0.476351481	-0.136788487	-0.115612749	0.194313477	-0.066714948	0.370193617	-0.14849429	-0.34154114	0.202749502	0.105425459	0.318256433	-0.137053806	-0.273709309	-0.560036793	-0.264118954	0.216860121	0.340932763	0.549093994	-0.411373996	0.393240111	-0.177788287	0.09329495	0.441843463	0.001838832	0.014454612	0.255686002	0.161570641	-0.024534938	0.185481727	0.107552258	0.137049252	0.123241887	0.218227613	0.472925782	-0.126013126	0.060097786	-0.34476163	-0.387216545	0.112822436	0.066722882	-0.152628811	0.513724546	0.126028943	0.054653651	-0.157788386	0.181381944
TCGA-D6-6824	-0.635649914	0.501598513	-0.27618868	0.115052555	0.426536599	-0.280493156	-0.33709004	-0.265570962	-0.190220858	0.488888594	-0.483061023	0.407904828	0.420472739	-0.507695612	-0.005206006	0.141007413	0.056447396	0.197767981	0.478392882	0.396947717	-0.668657512	-0.306467465	-0.661966467	-0.01418657	-0.151818692	-0.604691288	-0.619248537	0.091092844	-0.528406497	-0.289131785	-0.330306576	-0.375680285	0.253640838	-0.20721254	0.616027776	-0.418911903	-0.518154148	0.433852173	-0.175329285	0.062327572	0.06395517	-0.109331579	-0.04811655	0.189222687	-0.709822529	-0.436152476	-0.077329348	-0.055566088	-0.484647111
TCGA-D6-6825	-0.599885	0.417996651	0.424901395	0.495292286	0.22286574	-0.468846824	0.237845939	-0.424826614	-0.075759539	0.166483677	-0.103043022	-0.313045503	-0.015129982	-0.004841073	0.302906237	0.520727267	0.602972002	0.618430747	0.23192999	-0.030606823	-0.45105829	-0.158957403	-0.319283141	-0.41841025	-0.31871557	-0.403300044	0.174884839	-0.092016183	0.149243392	0.07709545	0.379941854	-0.494087852	-0.361624221	-0.29890953	-0.463690966	-0.398275838	-0.515270669	0.418211219	-0.312598289	0.18475502	0.554804117	-0.101512676	-0.174516674	0.3078212	-0.399926474	-0.305002926	0.136698635	-0.243167112	-0.578797843
TCGA-D6-6826	-0.662112533	0.661738427	-0.393585317	-0.206906747	0.056317043	-0.506973414	-0.34189982	-0.443966911	0.19148618	0.533066881	-0.424400531	0.244069238	0.41774326	-0.126801125	-0.081283493	0.040540091	-0.386250269	0.057180647	0.462634856	0.436276605	-0.491153295	-0.321530516	-0.083033961	-0.249756904	0.042441739	-0.693270566	-0.516608641	0.009148635	-0.389716533	-0.373433679	-0.065191297	-0.471679154	0.367725598	-0.269112488	-0.054800743	-0.661466405	-0.514032865	0.239774897	-0.259953512	-0.292752817	-0.165451919	0.062256176	0.133164947	-0.082481556	-0.445502605	-0.647867525	-0.297617646	-0.263724013	-0.574762204
TCGA-D6-6827	-0.570938196	0.264460101	-0.391138509	-0.264802971	0.155354151	0.266450045	-0.614418748	-0.17485347	0.204995665	0.090268853	-0.511301895	0.220361115	0.442238699	-0.368569984	0.205896915	-0.058010631	-0.258479253	0.048459003	0.328843801	-0.200952436	-0.394595699	-0.490518313	-0.676581293	0.093015266	0.379332714	-0.334847972	-0.543698164	0.186118129	-0.376921732	-0.305086297	0.161681232	-0.58413062	-0.013276319	0.457099007	0.048838524	-0.283326506	0.026967535	0.29248066	-0.119817831	0.347700982	0.146877759	-0.193699559	-0.273886789	-0.141736922	-0.213081729	-0.318767352	0.236176272	0.385579114	-0.168454937
TCGA-D6-8568	-0.406207399	0.495539381	-0.091532216	-0.50601187	-0.127386448	-0.134768312	0.16904949	-0.242296809	0.071792566	-0.095970017	-0.340922573	0.16776445	0.072059289	0.066223681	-0.217697787	-0.248078162	-0.581968752	-0.37458459	0.082108535	0.367083038	0.404351803	-0.303075671	0.101468893	0.150510704	0.148400621	-0.297177898	-0.525313876	0.386920693	-0.145042131	0.059627274	-0.432255184	-0.289418024	0.229217649	0.138940166	0.181752475	-0.369084314	0.048587925	-0.026428438	0.184983091	-0.345343781	-0.221238642	0.269247214	0.211502128	-0.149167163	0.118324162	-0.409887706	-0.349746927	-0.42058403	-0.503658657
TCGA-D6-8569	-0.398585178	-0.145583937	0.257547709	-0.427300787	-0.377324832	-0.124331448	0.505091347	-0.309782368	0.15829376	-0.190080055	0.188020792	-0.239631152	-0.277382799	0.405106964	0.071627178	-0.105169978	-0.091820733	-0.093509136	-0.1082983	0.369818241	0.447798175	0.21083602	0.370295965	-0.089205112	0.011010015	0.056793078	0.181749197	-0.254462999	0.208362217	0.252004658	0.164641602	-0.095403259	0.04551259	-0.087089925	0.033654027	-0.119053694	-0.282755098	0.06808247	0.086049514	-0.190994537	-0.046321304	0.436288307	0.27836888	-0.161219238	0.373105552	-0.04105578	-0.07106274	-0.441198265	-0.12877894
TCGA-D6-A4Z9	-0.049557097	0.211181681	0.249484329	-0.159573625	-0.227738731	0.031450979	0.314570993	-0.22540634	0.400026194	-0.083781645	0.355251966	-0.122626348	-0.185281012	0.461937885	-0.004665508	-0.139847785	-0.26552979	-0.195725108	0.005764439	0.18974142	0.604044356	0.2792192	0.239359082	-0.396194907	-0.133629541	0.041601712	0.395344264	-0.163174815	0.268413591	0.20797308	-0.133719058	0.273648508	0.064552635	-0.019953848	-0.234339348	-0.274398132	-0.279763428	-0.279894128	-0.163094222	-0.057710788	-0.032222594	0.387761458	0.246288146	0.237344623	0.666665225	-0.32693304	0.110528666	-0.365359605	-0.090345524
TCGA-D6-A4ZB	0.153381045	0.317973482	-0.096101354	-0.175219242	0.359892266	0.248943524	-0.127218572	0.39715603	-0.340806145	0.036290272	0.496503395	-0.014279986	0.284660342	0.215365563	0.137774001	-0.375840025	-0.337841096	-0.393445221	0.163025485	-0.013891627	-0.273287823	0.417184452	0.327271491	-0.005235602	-0.064213142	0.380254659	0.452834104	0.451221524	0.48327561	0.292053465	0.10719339	0.193116709	0.04491698	-0.004534206	0.068815301	0.573254563	0.323128803	-0.245502497	0.401571943	-0.193127633	-0.387027067	-0.03884732	0.093235486	0.087738578	-0.417048445	0.560011936	-0.045829184	0.488802549	0.585625522
TCGA-D6-A6EK	0.377111052	0.064989405	0.468835038	0.425175338	0.239474162	0.342669613	-0.040029789	0.366308851	-0.582850247	-0.115747794	0.737386537	-0.011100278	0.018182639	0.52313146	0.168615015	0.230381619	0.459264121	0.388958759	0.186149876	0.439472706	0.191482156	0.646543775	0.285938724	-0.411836107	-0.491914873	0.175355444	0.670621976	-0.110816955	0.482807414	0.234759324	-0.126483832	0.56450182	0.37781559	-0.317313532	0.516390115	-0.041271184	0.045119961	-0.204964782	0.141308267	0.089387279	0.091141724	-0.017928618	0.509516634	0.23559168	-0.244516791	0.105949912	0.168548141	0.099267891	0.446661946
TCGA-D6-A6EM	0.215239752	0.325517302	0.376535173	0.51815032	0.158352235	0.272648745	0.148691668	-0.40515684	-0.472785203	0.351599761	-0.320761103	-0.044430312	0.094960261	-0.043603716	0.115662151	0.15885825	0.441574353	0.480929621	0.125641735	0.095389422	0.553187677	-0.383701141	-0.025812869	-0.241357535	-0.140260685	0.193121408	0.149584194	-0.255694395	-0.344383319	-0.347851065	-0.317094027	0.371833743	-0.087445563	-0.30597795	0.305775789	-0.255787358	-0.157912449	-0.076194711	-0.485680545	0.096923725	0.091311236	-0.172435993	-0.061744237	0.400296358	0.455006494	-0.057563094	0.295203828	0.14377447	0.02084992
TCGA-D6-A6EN	0.339111682	0.064049059	0.298264559	0.599413971	0.236297637	0.35527586	0.23440528	-0.287767575	-0.558804838	0.342490191	0.005435771	0.065230435	-0.170608628	-0.250261766	-0.052412415	0.350546382	0.646405426	0.48832588	0.144753993	0.431882652	0.579805127	-0.036941876	0.053097494	-0.484350872	-0.341091612	0.04042286	0.196368709	0.006102957	-0.49134665	-0.477735396	-0.061902337	0.402154713	0.329880937	-0.235193658	0.420078118	-0.448839686	-0.054428622	-0.200936541	-0.478444524	0.154190553	0.207251632	-0.15651402	0.247828517	0.328443069	0.457336608	-0.386105751	0.029348857	-0.096573106	0.056180333
TCGA-D6-A6EO	0.301800991	-0.240168415	-0.008192706	-0.251567181	-0.065018788	0.234413067	-0.265843254	0.28919011	0.392007646	-0.432649409	0.132523629	0.235251266	-0.038659904	0.398672551	-0.110620973	-0.315922804	-0.471285315	-0.306027767	-0.181291638	0.356433018	-0.142383382	0.19738789	0.131240023	-0.153303453	-0.167941547	0.489445974	0.257517648	-0.101722545	0.153277057	0.100188509	0.11624682	-0.047425258	0.373795743	0.100378256	0.011442795	0.596134181	0.539957256	-0.21413371	-0.06535333	-0.266906627	-0.35712118	0.003737234	0.283666045	0.081574979	0.115496349	0.549337197	-0.129330051	0.342508601	0.590215952
TCGA-D6-A6EP	-0.318439044	0.202037252	0.155258576	0.230710835	0.146578227	0.040861272	-0.295552037	-0.422194815	-0.343900315	0.196074084	-0.659414932	-0.091723	0.462817869	-0.410528354	-0.038249475	-0.093448281	0.138985638	0.082645497	0.040488328	-0.37459805	0.070755625	-0.644098129	-0.559634858	0.558687828	0.102283902	-0.131782545	-0.473157723	0.288729547	-0.35987068	-0.215927644	-0.034008338	-0.343657491	-0.422629411	0.136726942	-0.232487743	-0.228420572	0.128355309	0.194737266	0.156147487	0.174544792	-0.259708913	-0.453519042	-0.596489005	0.259523472	-0.30514401	-0.206408781	0.178974072	0.437132434	-0.089856543
TCGA-D6-A6EQ	0.491930453	-0.085050529	0.203671096	0.063355336	0.039161059	0.200954221	0.458717938	0.0391998	-0.587043467	-0.142897013	0.37577317	0.020445384	0.265350679	0.147675768	0.234447126	-0.218286434	0.022492102	-0.065837284	-0.165609458	-0.015787009	0.303065307	0.206521823	0.378187368	0.46748524	-0.066155732	0.120153393	0.535752645	0.043773824	0.413301477	0.402547385	-0.316640827	0.62865773	-0.276653762	-0.184985221	0.31159298	-0.170605228	0.091443452	-0.364808991	0.297521042	0.071630508	-0.218378593	0.185887116	-0.093567741	0.033332866	-0.501371047	-0.047262047	0.203157586	-0.169592699	0.383777465
TCGA-D6-A6ES	0.513644491	0.245561858	0.17142128	-0.356994225	-0.198589738	0.40777197	0.02216278	0.478550014	-0.389769707	0.224414079	0.584159885	0.30514795	0.067246817	0.419518344	-0.284430676	-0.368265038	-0.377785294	-0.510375812	0.06569536	0.318231243	0.141159478	0.529790438	0.462350924	-0.21842831	-0.370366473	0.43493243	0.614474059	0.211053247	0.386932633	-0.061105752	-0.36381117	0.498373088	0.367397867	-0.097313205	0.433609816	0.409362313	0.354053924	-0.433228708	0.07253909	-0.100575565	-0.355715924	0.17726725	0.386502285	-0.048917915	-0.166939272	0.431007507	-0.184188516	-0.33359538	0.49746021
TCGA-D6-A74Q	0.4178757	-0.393970732	0.209435877	0.451594508	0.318106379	0.281244207	-0.293298696	0.224631408	-0.254924944	-0.292311353	0.149660665	-0.067830185	0.080635831	0.055443673	0.108758129	0.1844966	0.385347339	0.041644551	-0.042642476	0.313322714	0.155717918	0.180198905	-0.035058981	0.237622704	0.155262986	0.007937549	0.085403617	0.040184905	0.068032771	0.001255226	0.316333028	0.256095098	0.35700347	0.136215151	0.355629884	-0.017246985	0.459750364	-0.336211728	0.126285571	0.04550662	-0.006951709	-0.036929259	0.32801907	0.300976721	0.120098448	-0.072059445	0.315388983	0.341643014	0.472283108
TCGA-DQ-5624	0.176124022	-0.39503005	-0.120559391	-0.44898822	-0.630880192	0.095107722	0.474406087	-0.02232297	-0.256273662	-0.439528964	0.265532236	-0.100008405	-0.130178122	0.393071816	0.118955423	-0.082414425	-0.544818492	0.055235294	-0.460665147	0.02244849	-0.380470182	0.238110239	0.419311922	0.528595135	0.30276771	-0.456620431	0.085104525	-0.06247276	0.326121657	0.438794425	-0.264668971	0.117411775	0.231829727	-0.210494797	-0.181599806	-0.274780366	-0.021451882	0.047795802	0.31427964	0.044418139	-0.002959627	0.163455956	0.282852528	-0.344669853	-0.815648348	-0.333204781	0.238111048	-0.369203981	-0.113507747
TCGA-DQ-5625	-0.003591569	-0.021175434	0.387038417	0.456198063	0.067785856	-0.297805642	0.495754617	-0.11872706	-0.152141861	-0.011000039	-0.030106706	-0.364582954	-0.268537111	0.049789416	0.347534398	0.426499508	0.60026128	0.529800695	-0.171631934	-0.022019062	-0.327555032	-0.288143966	0.041806365	-0.187341795	-0.116919231	-0.36132448	0.334774003	-0.298482526	0.183675072	0.179934056	0.040319229	0.11046708	-0.265893952	-0.277187023	-0.259231703	-0.320779379	0.114492645	0.287125054	-0.220459798	0.182859108	0.334920153	-0.072437891	0.040664445	0.110369755	-0.596379074	-0.10156926	0.034658054	-0.080734818	-0.056046425
TCGA-DQ-5629	0.283463572	-0.318859432	-0.47889218	-0.447656791	-0.104063219	0.138506398	-0.185444034	0.259132583	0.377417581	-0.349569131	-0.003150497	0.349777109	-0.002019524	-0.323777745	-0.301776471	-0.341881773	-0.521923661	-0.447107254	-0.445471135	-0.164530512	0.188664105	-0.018878059	0.368533127	0.39467866	0.381414521	0.554322567	-0.469289115	0.089319907	-0.076039445	-0.334218393	-0.105137274	0.19074129	-0.379520469	0.361888874	0.122641832	0.627729064	0.470157302	-0.19013555	0.306697446	-0.0177579	-0.190728544	0.262050746	-0.292186025	-0.18085697	0.446014927	0.602084091	-0.210506901	-0.054812072	0.250410796
TCGA-DQ-5630	-0.2759297	0.037314205	0.394370394	0.455336331	0.426450488	-0.252610041	0.499975849	-0.309458089	-0.631503534	0.027966408	0.297211114	-0.314978883	0.049111728	0.287419551	0.250509779	0.290909245	0.500665706	0.305620114	0.040684842	0.317558135	-0.548185064	0.256601624	-0.302711468	0.484036818	-0.042465291	-0.52862387	0.14747527	-0.276186451	0.129240039	0.32363124	0.040359663	0.210280898	0.170474566	-0.294069223	0.287593934	-0.460052524	-0.434406843	0.411620859	0.328297729	0.171129661	0.354256124	-0.200576465	0.419976522	0.246252716	-0.736397169	-0.364984902	0.164928963	0.026790275	-0.294697479
TCGA-DQ-5631	-0.27570011	-0.449173339	-0.266451489	-0.538426269	-0.533510638	-0.178753924	0.378303444	-0.452791141	0.330908665	-0.188956349	-0.558961755	-0.059094184	-0.008296049	0.095166008	-0.023413343	-0.372266411	-0.529224133	-0.310252365	-0.207975625	-0.518364895	0.409819832	-0.386437095	0.339911949	0.482509378	0.472418975	-0.205075479	-0.435506098	-0.490652167	-0.18168466	-0.153557647	-0.074604925	-0.010140087	-0.366629204	-0.167755724	-0.435558769	-0.316152427	-0.139293595	0.260735325	0.182641899	-0.158886574	-0.355233952	0.027129358	-0.415619912	-0.397470793	0.11408686	-0.40943495	0.214761963	0.244696436	-0.216399301
TCGA-DQ-7588	0.4541838	-0.457485206	-0.119268437	-0.585008354	-0.069714799	0.327181385	0.242727776	0.336982653	0.350451322	-0.393315021	0.345921862	0.080432549	0.007623268	0.464382328	-0.310532426	-0.298043269	-0.423140492	-0.438305977	-0.348473687	-0.326966292	0.704537917	0.363831366	0.696617152	-0.221706719	0.212692171	0.626472346	0.324422483	-0.084428158	0.379467888	0.032047477	-0.118751601	0.51974709	-0.082632466	0.196681522	-0.269922408	0.351065207	0.426358916	-0.416449137	0.112593173	-0.112085538	-0.400141186	0.242415283	-0.034445686	-0.391611008	0.698781743	0.28790031	-0.384628476	-0.398110628	0.421012361
TCGA-DQ-7589	-0.136052268	-0.21910915	-0.344672026	-0.518846482	-0.295185478	0.063823951	-0.252727133	0.290243885	0.273934282	-0.359751283	0.082794131	0.063935564	0.163893373	0.175723485	-0.170242297	-0.420056237	-0.594081867	-0.459285707	-0.367058551	-0.172807224	0.48820526	-0.012617832	-0.018171796	0.415364352	0.447218237	0.5821681	-0.272062351	0.325207048	0.132173041	0.17025395	-0.226417541	-0.117218533	-0.16237147	0.519463142	-0.341510065	0.577085055	0.373579354	-0.104699686	0.382530745	-0.031146381	-0.302082268	0.109179347	-0.144198007	-0.339265198	0.581626986	0.406024503	-0.124989693	-0.074425883	0.212101676
TCGA-DQ-7590	-0.539659693	0.470561187	0.252965633	0.602775077	0.275695205	0.129799593	-0.573688082	-0.339791187	-0.189074389	0.515586888	-0.613473664	0.196865795	0.072950657	-0.541148219	0.173587584	0.453325914	0.671281139	0.606637591	0.350669678	-0.052048858	-0.374110151	-0.619181129	-0.668222446	-0.066679608	0.267678272	-0.548756413	-0.676713764	-0.12436465	-0.658415836	-0.411213288	0.150206525	-0.511729986	0.040427199	0.389112269	-0.337880429	-0.527508093	-0.533210946	0.382282795	-0.445519069	0.300807235	0.459767134	-0.120065047	-0.230502841	0.430003122	-0.072752333	-0.555871774	0.087577308	0.314904149	-0.531007566
TCGA-DQ-7591	-0.173082578	0.034850926	0.184652427	0.550159682	0.463506331	0.391100362	-0.604034798	-0.103226019	0.205378801	0.137156597	-0.644417935	0.017217106	0.169477965	-0.649753517	0.023773011	0.491235096	0.679325098	0.627472077	0.51675655	-0.396256176	-0.104608623	-0.59039633	-0.614299882	-0.550096171	0.171317822	-0.287440018	-0.632782353	-0.039305612	-0.673075128	-0.554170884	0.347574903	-0.325478694	-0.28528787	0.305018173	-0.376924529	-0.328785477	-0.16263469	0.588259621	-0.610211596	0.312201683	0.479104125	-0.028386098	-0.522652835	0.462025909	0.608357133	-0.385376699	0.120719561	0.55529317	-0.399167463
TCGA-DQ-7592	0.198195025	0.038075525	0.038543809	-0.300342867	-0.394842397	-0.368518342	0.442308689	-0.180095554	0.195884046	-0.069238566	-0.310631632	-0.232769932	-0.532132672	0.121414633	0.015023175	0.171758784	-0.034150889	0.124614884	-0.458187416	-0.273486594	-0.283451979	-0.379447563	0.362020294	0.36042039	0.261268593	-0.353670512	0.165338678	0.026883638	0.054835982	0.268802795	0.189029663	-0.084034311	-0.290913889	-0.056527326	-0.313019633	-0.186232358	0.03825799	0.427096844	-0.012923259	-0.235578053	0.004841163	0.184498149	-0.206076224	-0.266474299	-0.242460733	-0.292180857	0.109563863	-0.379677641	-0.286041489
TCGA-DQ-7593	-0.470775026	-0.054026292	0.223797113	0.664795206	0.580571187	0.275429046	-0.719935176	-0.072142413	-0.206797575	-0.100963402	-0.265271427	-0.302108231	0.273446324	-0.501197617	0.317825052	0.635593872	0.619006038	0.674266453	0.661062432	0.028280577	-0.454164427	-0.260894898	-0.68195633	-0.543682423	-0.319211487	-0.408238309	-0.504894343	-0.281244924	-0.487918991	-0.29750965	0.224795214	-0.491658326	0.226849387	0.22765434	-0.181699804	-0.457588243	-0.423624499	0.607635974	-0.569797593	0.562438724	0.632112745	-0.412151104	-0.147844958	0.681178693	0.26048696	-0.564742821	0.415526552	0.695418535	-0.347958591
TCGA-DQ-7594	-0.434854271	-0.367493476	0.060646373	0.534291712	0.574785285	0.10631127	-0.59922783	0.284854861	0.200330306	-0.0969495	-0.098601456	0.13441059	0.203438544	-0.471279022	0.110091374	0.441243598	0.560896945	0.518423633	0.59185768	0.284849712	-0.446516399	0.020047652	-0.631459189	-0.538890462	-0.254003523	-0.142920115	-0.442441773	-0.369567265	-0.553434607	-0.403803877	0.334862716	-0.38797053	0.379889194	0.050255789	0.458047998	-0.145552472	-0.34100112	0.538122302	-0.470534346	0.397927543	0.565745006	-0.052224517	0.217821664	0.538827546	0.150832674	-0.230699264	0.241392989	0.476550802	-0.241342388
TCGA-DQ-7595	-0.015844595	-0.154092221	-0.36080175	-0.313638589	-0.145353764	0.48326511	-0.409488501	0.450519737	0.35872564	-0.132570855	0.241607696	0.285598365	-0.067003626	-0.214284052	-0.230805552	-0.137199018	-0.423654325	0.032894681	-0.328971377	0.26655712	-0.189955647	0.318095344	-0.435139795	-0.079343045	0.113415678	0.315544367	-0.254450363	-0.122259834	-0.197352447	-0.238911594	-0.103627847	0.118055856	0.180198395	0.361581606	0.578090315	0.332315772	0.50971786	-0.183125054	0.048430608	0.175128369	0.05826238	0.261751106	0.166063773	0.001512421	0.180056415	0.182350659	-0.020457276	0.359058793	0.499609066
TCGA-DQ-7596	0.034295006	-0.265994909	-0.293272916	0.484500561	0.366051926	0.325480018	-0.643169578	0.487040479	0.394619178	-0.203775907	0.496516059	0.14019306	0.014558885	-0.349622006	-0.032477385	0.374249197	0.28893355	0.354702859	0.566519118	0.328980435	-0.114537713	0.556998133	-0.411765047	-0.626497696	-0.322197883	0.211306087	-0.151234721	-0.22189381	-0.313193538	-0.405937164	0.01969576	-0.114140487	0.503475124	0.130588856	0.342465031	-0.002625371	-0.119038432	0.421380007	-0.490851879	0.478109007	0.433526369	-0.116375965	0.449850115	0.520902795	0.458705602	-0.248283558	0.133408831	0.354971107	0.077423229
TCGA-F7-7848	-0.360385944	0.422625269	-0.384026853	0.303265831	0.423649878	-0.007812789	-0.584036994	0.080457858	0.41025362	0.013699733	-0.128002436	0.353159107	0.320661528	-0.394060635	0.265418097	0.109114458	0.008078565	0.140048553	0.431215604	0.226644853	-0.491665176	-0.194189019	-0.462763773	-0.249422097	-0.011254081	0.159647016	-0.433517585	0.007977625	-0.174469863	0.146775314	-0.021203879	-0.398883586	0.371239781	-0.039635835	0.13566478	0.283711829	0.132459873	-0.107935354	-0.175305615	0.080857624	0.338848678	-0.158184845	0.203091506	0.369971873	-0.183166439	0.135061681	-0.064235036	0.214529171	-0.086543526
TCGA-F7-8298	-0.28686986	-0.038904204	-0.300176492	-0.275983883	-0.274460915	-0.098469229	0.380984534	-0.31707967	0.352241273	0.168694614	-0.588277715	0.096673966	0.33680958	-0.405914033	-0.238943553	-0.247005051	-0.497475301	-0.444108478	-0.364645802	-0.479432742	0.634969803	-0.53132851	0.293776576	0.422466592	0.505129167	-0.207064876	-0.460930923	0.32154085	-0.130783777	-0.299808686	0.027478728	-0.126333429	-0.30145124	0.195216139	-0.307070157	-0.366693581	-0.069126974	-0.108257765	0.103924306	-0.019849572	-0.343331647	0.179158594	-0.479123285	-0.131483544	0.568715213	-0.355178863	-0.193026488	-0.342545035	-0.322885097
TCGA-F7-8489	0.056522914	-0.276069622	-0.0271116	0.601388819	0.007722225	-0.380111803	0.518979024	-0.255411925	-0.21628739	0.041273458	-0.452073637	-0.007698179	-0.265170635	-0.532665086	-0.133156987	0.459960115	0.439454105	0.473290134	-0.01581157	-0.173648117	-0.353443606	-0.321846906	0.350364301	-0.513133869	0.023675755	-0.366669056	-0.080774806	0.019088885	0.012589904	-0.322981218	0.269842543	-0.08369101	-0.319319169	-0.259443793	-0.209287449	-0.168110199	-0.082377386	0.309015333	-0.236666282	0.114050554	0.391515851	0.118341959	-0.245199125	0.41673248	-0.596986408	-0.234520947	-0.189451013	-0.131724709	-0.321600781
TCGA-F7-A50G	-0.083058999	0.280399879	0.395131087	0.380332922	0.176940196	-0.355676718	0.057792543	0.215647252	-0.119371408	0.210742712	0.507572891	-0.271699932	-0.083056911	0.363419443	0.105735607	0.180870693	0.498515618	0.33809922	0.052535197	0.078288421	-0.557088959	0.365919088	0.213409858	-0.523894328	-0.382053084	-0.331888994	0.658025956	0.217671271	0.492229711	0.393719523	0.398009214	0.047434972	-0.021470751	-0.166849305	-0.14184408	-0.058782131	-0.111184085	0.099783087	0.041236302	-0.036095463	0.28856714	-0.038929293	0.450235755	0.102092295	-0.627497328	0.191729139	0.161643224	0.089991785	0.009726425
TCGA-F7-A50I	0.453019793	-0.559061091	-0.094639248	-0.074706854	-0.134244649	0.311515754	0.379139229	0.479365621	-0.225031143	-0.371910342	0.544521326	0.336283345	-0.221589871	0.141622939	-0.104037972	-0.219737976	-0.262377339	-0.413865703	-0.378683865	0.570276409	-0.472241233	0.552780203	0.472856101	0.111940299	0.144655782	-0.097405422	0.174297877	0.053180504	0.282548526	0.225297441	-0.081133518	0.412060594	0.539862725	-0.017485778	0.709613789	0.214577913	0.045555323	-0.23216764	0.224438666	-0.18190236	-0.234792434	0.181171321	0.635493261	-0.118411414	-0.714034889	0.199079888	-0.171539004	-0.013874025	-0.052663495
TCGA-F7-A50J	0.532077396	-0.417322288	0.489652742	0.181861769	0.033827136	0.144703356	0.499860254	0.22478097	-0.375156857	-0.527846591	0.7133393	-0.314647108	-0.180621129	0.628529746	0.202199721	0.028979669	0.215711842	-0.139088859	-0.163975602	0.301743186	0.310724354	0.524747032	0.578832924	-0.113884653	-0.082398132	0.167239559	0.694891162	0.062956895	0.611751485	0.543026528	0.117237199	0.57654461	0.326982169	-0.213387286	0.04350301	0.064595068	0.081844652	-0.297142902	0.311907229	-0.226170461	0.030999293	0.175219541	0.481494832	0.032179169	-0.28493764	0.184604799	-0.014653314	-0.197486205	0.308465611
TCGA-F7-A61S	0.288633526	-0.348926876	0.362267879	0.461844225	0.213279685	0.258752642	0.585162465	0.095869139	-0.559986247	-0.167023965	0.554479897	0.100483695	-0.164524662	0.368500381	0.18799803	0.229237858	0.414251858	0.348415253	0.05302961	0.590021384	0.456068739	0.410600201	0.378611824	-0.707803925	-0.087903374	0.099408678	0.631358903	-0.357728624	0.253917954	-0.140635382	0.205464929	0.628643301	0.420468628	-0.211048657	0.55823273	-0.208511509	-0.32721675	0.131032279	-0.377846314	0.169967236	0.159913793	0.173382139	0.538059806	0.325669554	0.144207466	-0.105543997	0.06297852	-0.261166162	-0.001952349
TCGA-F7-A61V	0.45416377	-0.408596312	0.455506341	0.12288516	-0.195037438	0.422493145	-0.090041162	0.473204669	0.033753335	-0.374003724	0.479987568	0.344216299	-0.310938727	0.554330868	0.324151543	-0.182521904	0.168794285	-0.159039422	-0.186102464	0.144554899	0.45869067	0.372890752	0.449736583	-0.436946595	0.051692005	0.481927467	0.51496759	-0.251153286	0.527529621	0.397418227	0.096719815	0.288992999	0.12170853	0.25986812	0.480139916	0.400552111	0.51782759	-0.267569945	-0.019641724	-0.224147762	0.023449272	0.308875779	0.2994933	0.10403982	0.529985712	0.350683221	0.243547812	0.1905722	0.66023549
TCGA-F7-A61W	0.289972144	-0.360376518	-0.134627679	-0.646352241	-0.388790753	0.010657113	0.547076186	0.090225706	0.283644231	-0.506054384	0.002790415	-0.063737452	0.163402509	0.389015823	-0.323679438	-0.410474467	-0.605255707	-0.318852901	-0.456737547	-0.216107911	0.679874373	0.103085248	0.509472184	-0.448263703	0.292263936	0.515696999	0.364536418	0.002796981	0.478704159	0.066303895	-0.158197231	0.439563409	-0.202158047	0.255255459	-0.218111855	0.311192952	0.24581676	-0.124544118	-0.093571724	-0.313747454	-0.375546837	0.325434769	-0.05028457	-0.538711094	0.702680489	0.310390292	0.200883442	-0.093759544	0.138756951
TCGA-F7-A620	0.209135424	-0.205151024	0.540450087	0.61446937	0.418557929	-0.149323487	0.405991624	-0.260165386	-0.45091898	-0.225245153	0.478583943	-0.420429716	-0.118704959	0.420766062	0.195018099	0.380223185	0.592220581	0.459028107	0.187089568	0.453600708	0.478706665	0.260698733	-0.056227066	-0.479265728	-0.301918952	-0.086627287	0.516386943	-0.280003731	0.286438408	0.340962515	0.193259424	0.296938143	0.369671883	-0.304037189	0.168639553	-0.386088647	-0.244157166	0.10487798	-0.248019961	0.08377936	0.378625154	-0.2182634	0.490374477	0.388308393	0.470117129	-0.171342165	0.33704747	-0.098734609	0.078935365
TCGA-F7-A622	0.477434278	-0.177269298	0.048135163	-0.566300355	-0.180961759	0.278008169	0.305569632	0.507968915	-0.203848283	-0.154623924	0.724520602	-0.051535834	-0.145529184	0.580454928	-0.056775876	-0.421087706	-0.465463571	-0.342414923	-0.468170891	0.483174914	0.541580767	0.610651074	0.497898904	-0.601303372	-0.310162371	0.422240891	0.690385562	0.249328142	0.514391677	0.175998201	-0.275325914	0.618222421	0.35678872	0.089865929	0.384075086	0.318537703	0.153883964	-0.292166719	0.186808211	-0.23934305	-0.380760035	0.220316297	0.541185956	-0.370633513	0.481335173	0.365899186	-0.181303993	-0.075530401	0.432333637
TCGA-F7-A623	-0.109204416	0.09032242	0.351242584	0.378235921	0.435962117	-0.027128818	-0.233833217	0.156767401	0.257519743	-0.023669604	0.32667942	-0.417291238	0.273080036	0.145713423	-0.07515736	-0.10311426	0.218589952	-0.094180109	0.360394901	0.142170216	0.037720945	0.198052741	-0.125113199	-0.454600198	-0.459568963	0.127240446	0.543396955	0.001012199	0.323020809	0.187902704	0.252702509	-0.053557992	-0.161116008	0.060885919	-0.200751829	0.162811958	-0.022233502	-0.23938429	0.035015097	-0.01276159	0.24202359	-0.260216893	-0.094613694	0.345905804	0.479059339	0.192586645	-0.011172098	0.265509591	0.214600288
TCGA-F7-A624	-0.239824878	0.334834307	0.222406891	0.568017177	0.542309399	-0.184709121	-0.355497181	-0.602547067	-0.298564233	0.497744165	-0.654915685	-0.297029274	0.396435902	-0.545997388	-0.168291327	0.393450246	0.676520525	0.425603524	0.297708064	-0.206751912	0.51575397	-0.61964751	-0.503564165	-0.32310986	-0.475758506	0.055838967	-0.546811722	-0.166747407	-0.561379897	-0.574911512	0.1760662	-0.3165026	-0.235531799	-0.242986538	-0.139323939	-0.504149231	-0.39382506	0.193829964	-0.418951836	0.329304012	0.381543764	-0.503448533	-0.438388086	0.422912349	0.510876438	-0.372532762	0.068077557	0.383402178	-0.391594934
TCGA-H7-7774	0.432075459	-0.005999061	-0.004752255	0.365305278	0.139034718	0.033887339	-0.170533755	0.477959538	0.2446044	-0.08730705	0.591837929	0.127492389	-0.132139663	0.106442897	0.055964186	0.411617883	0.155930932	0.20479552	-0.088487628	0.339107531	-0.384753438	0.509746494	0.107571083	-0.58898884	-0.304211106	0.452793203	0.59611294	-0.072312202	0.427802994	0.010040456	-0.055022998	0.350594181	0.260873503	0.005100302	0.290362047	0.526000902	0.064401012	-0.207250448	-0.228542934	0.193262244	0.260334459	0.162585688	0.489416719	0.253492062	-0.313863443	0.567375764	0.200383098	-0.177280306	0.442794899
TCGA-H7-8501	-0.205980266	0.19549247	0.372574017	0.647425066	0.437439368	-0.311542386	0.328462357	-0.56754684	-0.572006105	0.199787965	-0.412751289	-0.315983684	-0.046493768	-0.07566681	-0.062163328	0.449902064	0.685897412	0.462932189	0.291564919	0.17384655	0.547252588	-0.477534246	-0.224057118	-0.24897566	-0.209141661	-0.282404867	-0.15106109	-0.330623165	-0.451102864	-0.344551166	0.072029133	-0.133247926	0.107262336	-0.189405397	-0.230295379	-0.559634052	-0.473586403	0.297484263	-0.30413269	0.258341512	0.46595439	-0.250299773	-0.11510519	0.311638255	0.506247597	-0.478099016	0.060448913	0.071540516	-0.497355654
TCGA-H7-8502	0.219795065	0.127363403	-0.284423213	-0.459179683	-0.451557265	0.068072262	0.467831727	-0.205996912	0.383246907	0.107685151	-0.372664317	-0.212153512	-0.284795271	-0.060022604	-0.286103669	-0.456392783	-0.456570082	-0.480816315	-0.411951465	-0.352535665	0.68249943	-0.30824603	0.526511454	0.186929181	0.314785208	0.132511904	-0.139687585	0.14456672	0.020243161	-0.092521495	-0.103203788	0.196413695	-0.24489667	0.210531328	-0.520149527	-0.007366494	0.201778167	-0.462733603	0.008206898	-0.499744036	-0.480647584	0.167733484	-0.294575342	-0.323481314	0.687321814	-0.204012024	-0.462869392	-0.567028096	0.03515046
TCGA-H7-A6C4	0.358689649	-0.075157998	0.342818685	0.002074689	-0.225816944	-0.072137936	0.502721069	0.261686453	-0.223255291	-0.549224354	0.711039752	-0.214152362	-0.093920793	0.689452223	0.319753818	0.008650218	-0.214422409	0.127786115	0.19055179	0.345265428	-0.341714352	0.631215031	0.512104401	-0.173958917	-0.097765329	-0.388290924	0.607233987	0.200601015	0.586997122	0.540434037	-0.147880954	0.573739517	0.281619733	-0.342436824	0.37362013	-0.21759675	-0.18776918	-0.271937077	0.231868389	0.031377425	0.101218215	0.080279618	0.51941041	0.249701549	-0.688249402	-0.058738608	0.19561304	0.000909588	0.051081842
TCGA-H7-A76A	-0.229375802	0.257059744	0.001338215	0.578613652	0.567011498	0.192093018	-0.491887174	-0.150022559	-0.538228396	0.430979979	0.214306814	-0.189966045	0.283383687	-0.577808773	0.133253653	0.224097254	0.511029023	0.481178783	0.566814099	-0.000465224	-0.448970332	0.241922549	-0.610169758	0.510457222	-0.233831807	-0.467844613	-0.437315779	-0.210191038	-0.511786144	-0.178956974	-0.031124937	-0.33763534	0.16833549	-0.11590312	0.208796017	-0.495697136	-0.514457907	0.269809724	-0.01430034	0.198988474	0.315765467	-0.342164293	0.220651296	0.53847571	-0.457064682	-0.509781959	0.315864693	0.463131916	-0.293900412
TCGA-HD-7229	-0.022745324	-0.374160785	0.173763247	0.171987213	0.015823383	-0.3137311	0.547717793	-0.174199145	0.237819489	-0.290708733	0.101593834	0.231127994	-0.158351599	0.058278672	-0.139741117	0.32420616	0.201247532	0.199808317	-0.049037955	0.557508457	0.392028111	0.175125422	0.551735902	-0.690751743	0.030354444	-0.300057766	-0.046273657	-0.340986755	0.041130176	-0.2528672	0.270623253	0.421266513	0.451652568	-0.266590018	0.505487745	-0.344348244	-0.179131917	0.250285516	-0.459459387	-0.211774984	0.004244012	0.341231229	0.465183411	-0.098659009	0.313595434	-0.349587143	-0.2340596	0.321704614	-0.211754317
TCGA-HD-7753	-0.182669193	-0.175938652	0.085589021	-0.230646434	-0.297386009	-0.342015277	0.52998087	-0.439795755	0.000478928	-0.377198485	-0.322211955	-0.076115153	0.010617396	0.147210909	0.002103721	0.264597719	-0.12632119	-0.087356225	-0.024309398	-0.200287283	0.41295533	-0.197734129	0.394624111	0.426338538	0.308547114	-0.195942956	-0.34176799	-0.031203821	0.273947914	0.252795012	-0.154048933	0.032154138	-0.293731315	-0.063394577	-0.477738536	-0.216004194	-0.226943923	0.079605438	0.300472049	0.197521839	0.194720428	0.060204946	-0.281075892	-0.220041551	0.298755886	-0.271431892	0.102524189	-0.57242473	-0.507766693
TCGA-HD-7754	-0.23833509	0.406785235	-0.51891218	-0.496245312	-0.279853544	-0.113190545	-0.501912184	0.289771966	0.362978414	0.206887401	0.010219242	0.283058366	-0.255091315	-0.418686093	-0.058168525	-0.169535592	-0.493532305	-0.47475853	0.013225659	0.023107116	-0.416759049	0.391958126	-0.463951743	0.515791111	0.00479454	-0.256412428	-0.563808828	0.369566822	-0.453462349	-0.253970577	-0.130409344	-0.512847781	0.416779305	-0.041254352	0.21066242	-0.045132589	-0.138902109	0.029675006	0.132481004	0.003117507	0.113865147	-0.181717641	0.108897096	-0.387744793	-0.124633394	-0.250322405	-0.21722903	0.063163638	-0.137117671
TCGA-HD-7831	-0.470671194	-0.045191467	-0.168092496	-0.50735145	-0.430697049	-0.447320857	0.359207581	-0.480925137	-0.224278955	0.06326682	-0.602066456	-0.300041547	-0.170714594	0.139154602	0.071187524	-0.238435429	-0.380521027	-0.303710021	-0.439236773	-0.571418274	-0.528244035	-0.558701085	-0.224234641	0.819493147	0.44476488	-0.623896548	-0.584816238	0.181956455	-0.090051994	0.356404845	-0.251036643	-0.467147816	-0.497244845	0.051599191	-0.491981947	-0.497343995	-0.252474955	0.305092904	0.581384427	-0.154600283	-0.064039428	-0.282474385	-0.444670685	-0.433779393	-0.680980943	-0.484276553	0.1706671	-0.271749625	-0.427729438
TCGA-HD-7832	0.1031224	-0.397030155	0.163170508	-0.247409509	-0.322593248	-0.1426811	0.406904753	-0.156117139	0.384835389	0.079265533	0.249237543	0.089953394	-0.388740661	0.030449879	-0.110871163	-0.129863291	0.229372022	-0.150919903	-0.304931013	0.2438758	0.675335945	0.119723041	0.4955396	-0.305744551	0.190939021	0.07080596	0.347617373	-0.359722912	-0.183709553	-0.197763566	0.333208863	0.285537409	0.104820411	0.164134446	0.001614844	-0.371048357	-0.099994293	-0.20953921	-0.085859384	-0.106992328	-0.223710541	0.286181247	0.378598636	-0.434749346	0.738906405	-0.312670536	-0.439836526	-0.19165305	-0.13395257
TCGA-HD-7917	0.108729308	-0.365507581	0.01572159	-0.390531172	-0.176318932	0.372466912	0.058229699	0.467178741	0.296938815	-0.342102303	0.569879196	0.007808579	-0.175823215	0.58754432	0.030920221	-0.447891455	-0.419532482	-0.590262153	-0.388663178	0.419292584	0.505635197	0.541017241	0.499749683	-0.258423286	-0.076925556	0.331699408	0.532426935	-0.027175133	0.508583504	0.385238448	-0.162091812	0.436421526	0.261076757	0.239821113	0.411528447	0.188825331	0.41859694	-0.485330922	0.278279107	-0.113092189	-0.250849277	0.251636838	0.366198727	-0.291006515	0.599177466	0.17350162	-0.21395171	-0.157653136	0.461308636
TCGA-HD-8224	-0.367062454	0.206748401	-0.151141414	-0.06239311	-0.100594198	0.125578742	-0.500790616	0.027008734	0.482803347	0.239514727	-0.322168202	0.046776604	0.19925872	-0.155636834	0.254902746	0.23031101	-0.247281855	0.039674659	0.068783345	-0.396724587	-0.591612772	0.09713753	-0.49100379	0.256010985	0.06974953	-0.39486689	-0.492094801	0.187916063	-0.357705645	-0.270927609	0.156424533	-0.393266716	-0.122474006	-0.133058236	-0.05622088	-0.019688361	-0.091883552	0.202974346	-0.116715964	0.266037384	0.004503827	-0.214607578	0.014395318	0.158561141	-0.48201387	-0.112089376	0.025874502	0.180835255	0.15349005
TCGA-HD-8314	-0.445693433	0.369700597	-0.070875557	0.159641947	0.183239644	-0.075171828	-0.607895774	-0.016616024	0.272233152	0.514367866	-0.297308093	0.280312453	0.012347412	-0.376075741	0.047558784	0.202020524	0.057484962	0.34654899	0.116834502	-0.111226326	-0.201163646	-0.297690723	-0.637512392	-0.29375774	-0.127019787	-0.113850499	-0.435380865	-0.149269504	-0.520406837	-0.391723411	0.149184772	-0.517709613	0.044963177	0.01216109	0.224874371	0.006819994	-0.237653207	0.415682858	-0.23221271	0.292985829	0.27940668	-0.072555002	-0.247626241	0.22421797	0.261711819	-0.069756429	0.182753873	0.428371828	-0.107099215
TCGA-HD-8634	0.274205241	0.020065049	0.181514949	-0.383002029	-0.364196015	0.053178708	0.380337623	0.414153669	0.385262185	-0.295174382	0.698218106	-0.094434961	-0.304780819	0.538164243	-0.03824759	0.09285383	-0.280150904	-0.14230253	-0.102723876	0.405747742	0.199147112	0.637261512	0.567303373	-0.645170901	-0.192354997	0.173751042	0.690632661	0.040444985	0.60288258	0.361652765	0.11522516	0.461001139	0.239659101	-0.171523809	0.261983498	0.117506006	-0.140834389	-0.236516199	-0.124801599	-0.244140781	0.024445459	0.266183764	0.536864225	-0.319937746	0.314149688	0.215898013	-0.268031152	-0.111936161	0.038627849
TCGA-HD-8635	-0.510739699	0.271099039	-0.002849803	0.180742828	0.248213466	-0.415713082	0.284379099	-0.367231419	0.199948315	-0.130608975	-0.311633099	0.223496379	0.097015938	0.284447812	0.020306417	0.226099357	-0.152325593	0.217727931	0.287979355	-0.233957637	-0.171553148	-0.284744753	0.164376692	-0.161585937	0.195885878	-0.570954399	-0.24160199	0.039832878	0.368661488	0.184476522	0.097235028	-0.219066928	-0.119857039	-0.232080591	0.077109101	-0.471452904	-0.170192067	0.289942329	-0.092976961	-0.002741525	0.131416968	-0.046956632	-0.05154086	0.440846429	-0.460109901	-0.306593536	-0.034752729	0.026553421	-0.352859971
TCGA-HD-A4C1	-0.122519578	0.165316429	-0.172277341	-0.402971374	-0.206406477	-0.184876805	0.212861686	0.174154281	0.315263562	-0.082991317	0.568343709	-0.224645418	-0.040249377	0.467118119	-0.092183777	-0.356345485	-0.437168769	-0.440383996	-0.34888465	0.217192209	0.312114904	0.463568896	0.368865409	0.073257529	-0.09116294	-0.155736133	0.541392165	0.085537565	0.480202554	0.290348948	0.077372705	0.028885935	0.131736122	-0.141901889	-0.112311777	-0.252781193	-0.227641917	-0.144007937	0.445036155	-0.4495431	-0.279963854	0.04827537	0.38060497	-0.420160865	0.129034244	-0.314108681	-0.458466448	-0.303243377	-0.267288309
TCGA-HD-A633	0.208611284	0.127475458	-0.399782892	-0.547814227	-0.351297433	0.240030808	0.193340535	0.22556825	0.034682854	-0.124470317	0.479264569	0.086859619	-0.16478274	0.291866813	-0.431523649	-0.465669391	-0.634124807	-0.610314372	-0.189560649	-0.180500248	0.664379332	0.524937607	0.559671596	0.283808091	-0.034201952	0.013676325	0.201374449	0.183745106	0.091037202	-0.046555359	-0.179553727	0.514947957	0.236206565	-0.05298038	-0.09297502	-0.311554305	0.037442747	-0.506474946	0.262287249	-0.198491065	-0.420095322	0.140151302	0.230955446	-0.350844554	0.733782751	-0.414227303	-0.35155967	-0.343464088	0.399530248
TCGA-HD-A634	-0.392142266	0.194879488	-0.211360432	-0.326538685	0.054760617	-0.190251277	-0.452702225	-0.224165101	0.173550981	0.054199625	-0.603459085	-0.072340595	0.184736484	-0.435127597	-0.190100475	-0.279200833	-0.406668013	-0.075330721	0.129028436	-0.27420846	0.514342125	-0.562296855	-0.616684498	-0.309934561	-0.188845461	0.34559452	-0.465539989	0.056269365	-0.503297024	-0.305339845	-0.018085557	-0.43130348	-0.217806469	0.148644869	-0.161334732	0.076807477	0.317867438	0.107253285	-0.230862425	0.231048766	-0.204963297	-0.322001181	-0.455698872	0.217332837	0.740130434	0.002587811	0.047661656	0.476051155	0.187974053
TCGA-HD-A6HZ	-0.413761833	0.435706595	0.028612689	0.303011752	0.322920344	-0.213309769	-0.475579031	-0.384669662	-0.255931617	0.434669281	-0.320131886	-0.282079517	0.286199145	0.079680333	-0.051756762	0.384764495	-0.016393615	0.484093755	0.412582604	-0.294961651	-0.472471939	-0.254940627	-0.156066907	-0.036530637	-0.034302463	-0.507468968	-0.36525351	0.119705234	-0.164233924	-0.101986463	-0.044144612	-0.307806671	-0.262277603	-0.229795293	-0.400147893	-0.424841826	-0.382700765	0.538660301	-0.235930541	0.223089737	0.29274948	-0.325621441	-0.36115243	0.251558851	-0.301156771	-0.457704623	0.346365921	0.300178301	-0.107371738
TCGA-HD-A6I0	0.523400465	-0.031151255	0.253009422	0.019128549	0.063941752	0.204134198	0.402295455	0.008548792	-0.464748981	0.010765981	0.56227708	0.136247074	-0.137475604	0.561833688	-0.070847413	-0.129829571	0.032531235	-0.035887288	-0.167475391	0.261167234	0.648436366	0.433595835	0.490583472	-0.191897462	-0.123878243	0.419022924	0.608658502	-0.130090819	0.500600686	0.212780298	-0.402781748	0.647762399	0.135004957	-0.131244968	0.167785053	0.126721797	0.212623035	-0.40523228	0.130106543	-0.100259297	-0.294760148	-0.010330665	0.201303836	-0.258366305	0.38926738	0.179568667	0.025262338	-0.309324817	0.319281876
TCGA-HL-7533	0.285311904	-0.232014085	0.038825341	0.549280726	0.285561386	0.374528274	0.223356047	0.039660216	0.277743497	-0.241699168	-0.01669869	-0.203841785	-0.232003877	-0.428093858	-0.137909347	0.252306931	0.640426102	0.275997625	0.076868654	-0.018234723	0.543361355	0.197836593	0.351961524	-0.368299947	-0.000564054	0.145828891	0.079673582	-0.217353707	-0.354300817	-0.323716229	0.446897806	0.24648782	-0.075428729	-0.085953682	0.153499257	-0.228536542	-0.134905329	0.159397715	-0.304587895	0.301306608	0.060780113	0.254420993	-0.192990549	0.267891752	0.674861733	-0.163727423	-0.299001902	0.188450914	-0.30492299
TCGA-IQ-7630	0.356570362	-0.393502043	0.101195101	-0.314594583	-0.393429386	-0.273415139	0.54118544	-0.101246289	-0.013775791	-0.042863608	-0.131979956	-0.227464963	-0.315976394	0.287817357	-0.307849456	-0.246265733	-0.068327922	-0.292688283	-0.297229215	0.115319333	0.436957559	0.123229156	0.299455337	0.242292293	0.303313359	-0.213495755	0.100932703	-0.181085101	-0.063783189	0.129428272	0.295477887	0.282487861	0.152424634	-0.135728665	-0.005753349	-0.317528057	-0.19370399	-0.145280909	0.232090681	-0.170155559	-0.27948579	0.168636477	0.014405365	-0.449431422	0.442527956	-0.293728661	-0.158338009	0.167698149	-0.256098989
TCGA-IQ-7631	0.05207158	-0.329594734	-0.467963592	-0.510841533	-0.339929529	0.017162902	-0.11137009	0.031285123	-0.137362468	-0.147618358	-0.397187662	0.046982653	0.152836834	-0.354001944	-0.155589316	-0.371535539	-0.519522756	-0.40762015	-0.006480248	-0.295895931	-0.456927004	-0.15102723	-0.245447636	0.713384964	0.280668067	-0.418721062	-0.383505443	0.244437024	-0.353086851	-0.181479503	-0.16514238	0.016171063	-0.11228862	-0.031721143	0.26440743	-0.414336885	0.016218708	0.004130499	0.418172794	0.039200699	-0.529662683	-0.246952891	-0.33587951	-0.302582568	-0.68046567	-0.383469405	0.0726264	0.297958964	0.314566211
TCGA-IQ-7632	0.476353659	-0.274245906	-0.054594016	-0.50463674	-0.166736423	0.287731436	-0.040848135	0.546182677	0.274612747	-0.496306249	0.652925884	-0.183876897	-0.13334853	0.397513313	-0.185984819	-0.389200325	-0.552799456	-0.499390568	0.064951738	0.177881216	0.155910995	0.654297513	0.465153471	-0.47943995	-0.292816803	0.252898736	0.547096241	0.26560589	0.670778261	0.470103414	-0.257219371	0.451739437	0.231292517	0.064427666	0.277835297	0.417573887	0.177561336	-0.324854864	0.245152878	-0.246529655	-0.126835428	0.043850812	0.391847217	-0.335429629	-0.141265591	0.137119	-0.295878009	-0.231834542	0.447148392
TCGA-IQ-A61E	0.269091597	-0.484054868	0.280109645	-0.043445489	-0.237311873	-0.016444627	0.623582814	-0.270068842	-0.179272373	-0.284658978	0.125416519	-0.256533382	-0.340773737	0.358014619	-0.005608501	-0.066025091	0.192430964	0.0331143	-0.313503319	-0.100934887	0.716712976	-0.064786901	0.568100936	-0.296017203	0.328975471	0.258391962	0.396345007	-0.355597449	0.345010395	0.263780678	0.113432677	0.414257529	-0.278636867	-0.018517782	-0.250641099	-0.127842334	-0.134622815	-0.094712224	-0.020069998	0.003823055	0.117709621	0.088169995	-0.095394734	-0.303119214	0.743998221	-0.179247487	-0.074601093	-0.162202178	-0.348547744
TCGA-IQ-A61G	0.592736091	-0.051005263	-0.11870313	-0.411655524	-0.301234883	0.342566264	0.21156418	0.473629068	0.035070776	-0.067632842	0.532520204	0.197018065	-0.179979006	0.180265872	-0.213979051	-0.35483715	-0.427887786	-0.485569104	-0.416792335	0.075123362	0.619057622	0.406770449	0.605855091	-0.508350207	0.001359282	0.659673175	0.501151556	0.142167636	0.172775292	-0.061396131	-0.22641845	0.554836028	0.124612273	0.139611676	0.144226389	0.577547396	0.498938589	-0.520271097	-0.330616937	0.01528878	-0.311053241	0.292016391	0.161262218	-0.308119437	0.534551557	0.572587862	-0.040105442	-0.283749497	0.466296851
TCGA-IQ-A61H	0.119177851	0.383215863	-0.098040597	-0.231354814	-0.072699041	-0.310039586	-0.440966584	-0.008450854	0.105972967	-0.118351697	0.039015578	-0.233766168	0.051853372	-0.09162165	-0.21577776	-0.229290038	-0.22581692	-0.251115055	0.018850951	-0.281474302	0.189443695	-0.141789684	-0.233588992	0.243986523	0.161574239	0.537848838	-0.434407428	0.328338278	-0.003128431	0.125968976	0.165987477	-0.074026196	-0.302744618	0.213572458	-0.155564261	0.588340576	0.197481381	0.102166229	0.163151718	0.060053535	0.039414369	-0.129206658	-0.189396957	-0.198264909	0.412553766	0.499189018	-0.066761777	0.092129169	-0.111816048
TCGA-IQ-A61I	0.409046131	-0.089092714	0.028975133	0.359100978	0.421440233	0.678254726	-0.424609182	0.350071272	-0.220597815	0.089791882	0.151081343	0.170566735	0.245232123	-0.384895802	-0.035674118	0.101615425	0.288867689	0.277259455	0.398466804	0.025318943	0.244871418	0.120828945	-0.512240177	-0.569769952	0.153754431	0.150683222	0.005921596	-0.066119247	-0.412317724	-0.506722567	0.077805659	0.320081247	0.171725579	0.387179269	0.321318912	-0.10324227	-0.15535734	0.170067293	-0.385451856	0.229917614	0.110273006	0.005794375	0.236895068	0.281554248	0.507508102	-0.134486474	0.154141546	0.541351743	0.18522022
TCGA-IQ-A61J	0.108250737	-0.198203541	0.364783646	-0.075877298	-0.334132716	-0.437031177	0.457481279	0.276192212	0.028009276	-0.021521778	0.445323609	0.016613644	0.086520842	0.569265964	0.240570072	0.032757986	0.072753503	0.204563653	-0.126363245	-0.346079075	-0.641733647	0.250079681	-0.074548518	0.351174373	0.083314019	-0.531022919	0.493862939	-0.037937253	0.48816493	0.434397292	0.255688893	0.265013368	-0.249231803	-0.163351059	-0.420227109	-0.323765917	-0.099135608	0.316848911	0.436310817	0.169017862	0.224686995	0.154172489	0.289124176	-0.203340622	-0.694332009	-0.29596054	0.355425028	0.150257663	-0.045716501
TCGA-IQ-A61O	-0.382387891	-0.21863015	-0.262175892	-0.264197919	-0.169513771	-0.440856006	0.163604734	-0.55099999	-0.354549118	0.253604584	-0.77238704	-0.303636244	0.126976685	-0.267726997	-0.180507185	-0.241993446	-0.186271445	-0.282274023	-0.263358604	-0.466924577	-0.045939457	-0.646849231	-0.304979199	0.769607196	0.266246803	-0.490842589	-0.653874558	-0.001923822	-0.525133861	-0.260820949	-0.293201381	-0.313204926	-0.378561913	-0.06509486	-0.437556784	-0.535298922	-0.251679311	0.242695709	0.274132401	-0.078029466	-0.313617157	-0.475999608	-0.494826912	-0.371242513	-0.543032696	-0.511885066	-0.056465908	0.173825779	-0.515818787
TCGA-IQ-A6SG	0.410979114	0.206793655	-0.136720736	-0.561661826	-0.313864767	0.122232099	-0.198929032	0.290439616	0.460091093	-0.134044682	0.545933018	0.1709056	-0.212958191	0.497727245	0.031502509	-0.529292456	-0.547098909	-0.558841739	-0.321860485	0.208875092	0.244790656	0.583689878	0.494762582	-0.072347769	0.182909082	0.491605792	0.282838013	0.371246304	0.386579409	0.380712373	0.012505617	0.329223685	0.451451151	-0.096136848	-0.173955064	0.553346479	0.299578799	-0.413518188	0.107553949	-0.250623734	-0.350025376	0.09516619	0.528295731	-0.46677928	0.234730308	0.444439344	-0.211255002	-0.38252961	0.388525059
TCGA-IQ-A6SH	0.518944503	-0.384880441	0.335776536	0.092822365	0.017801476	0.078925355	0.581861348	0.132752083	-0.447512123	-0.420935535	0.45061324	-0.009221335	-0.112309295	0.346283352	0.218991552	-0.206485549	0.288718379	0.059985785	-0.166326086	0.531182875	0.209408115	0.408081627	0.422441184	-0.367965797	-0.202934818	0.278520792	0.528835307	-0.353629248	0.324858365	0.082095393	-0.135215385	0.626340772	0.206255011	-0.187371755	0.453973618	0.359420862	0.137304247	-0.020766682	0.115439077	-0.029876312	-0.173746285	0.1018434	0.428425205	-0.159860244	-0.285143638	0.378850212	0.177243194	0.060022084	0.391881095
TCGA-KU-A66S	-0.249671271	0.042614419	0.019890833	0.242268824	0.139806875	0.018179421	-0.4022799	-0.1694188	-0.32484664	-0.043373028	-0.456678184	-0.12874702	0.216519728	-0.278285452	0.277228621	0.14477373	0.002142857	0.292426353	0.060681226	0.003594891	-0.286318601	-0.500684882	-0.56991058	0.087696971	-0.163548938	0.40150624	-0.408915687	0.031997153	-0.116593216	-0.207206172	-0.036724615	-0.255829039	-0.059369426	0.203986365	0.142441501	0.226287082	0.439810562	0.317448456	-0.086206255	0.370522702	0.307316876	-0.376747163	-0.324658758	0.096726682	-0.010672374	0.318830933	0.457351111	0.51403598	0.339910032
TCGA-KU-A66T	0.421068158	-0.149400681	-0.206864778	-0.513354942	-0.143428531	0.355001192	0.128115113	0.520608782	0.42395822	-0.280077984	0.462102013	0.157272723	-0.028053923	0.350222171	-0.286960344	-0.401535687	-0.437548071	-0.516850427	-0.346340069	0.118208303	0.456604747	0.426060995	0.488571452	-0.339451398	0.283067182	0.587185371	0.472844816	0.361548685	0.450502024	0.144606342	-0.076351557	0.433042405	0.173148505	0.211913806	0.135774719	0.483865903	0.343978331	-0.309816897	0.084915131	-0.184600402	-0.453667121	0.1359786	0.270141781	-0.402861123	0.534526052	0.402307193	-0.301030286	-0.24158329	0.467977938
TCGA-KU-A6H7	0.536066681	-0.197529022	0.172835232	0.474240363	0.388464285	0.71251094	-0.440571015	0.27060547	-0.366671585	-0.162242625	0.160706024	0.141398582	-0.019092783	-0.46441147	0.045711799	0.088860606	0.534584164	0.342430779	0.378029677	-0.060770424	0.342728389	0.050068227	-0.291967604	-0.415148496	0.191795427	0.25656576	-0.10110163	-0.2516852	-0.475815194	-0.478534017	0.065504486	0.36514471	0.080557	0.389026416	0.239069604	-0.072248406	0.117016521	-0.02399238	-0.503310146	0.227186888	0.15310786	0.105516421	-0.161693482	0.519442656	0.536208484	-0.136931171	0.222920307	0.350353718	0.223767146
TCGA-KU-A6H7	0.531364095	-0.148893171	0.082924422	0.590587476	0.473499203	0.470861264	-0.327331494	0.25066769	-0.361252587	0.266354548	0.225428967	0.193493167	0.02858504	-0.54117681	0.208222213	0.292373841	0.629644367	0.420411442	0.422642169	0.299965454	0.453010243	-0.03382433	-0.443998004	-0.599728259	-0.207636064	0.127725272	0.001854878	-0.176834182	-0.477952405	-0.449622013	0.181921734	0.320485668	0.226233217	0.322736583	0.370043879	-0.042883756	-0.115332089	-0.29428591	-0.627805865	0.301434457	0.308221417	0.19465632	0.315596366	0.242888859	0.636395423	-0.164676763	0.033568918	0.339296632	-0.2253463
TCGA-KU-A6H8	-0.221628565	0.139194779	0.089360621	0.399751582	0.528896965	0.059623079	-0.552480863	0.034745449	-0.175301681	0.047351009	-0.163147939	-0.217148676	0.195390048	-0.116345453	0.366950085	0.296756528	0.306996047	0.276317173	0.34237889	-0.278253097	-0.518303815	-0.312152939	-0.500632601	0.166517928	-0.108621509	-0.264727732	-0.257544898	0.335404224	-0.029253078	0.156594045	-0.003320881	-0.334857444	0.008806559	-0.06612486	-0.118816246	-0.150806034	0.08376905	0.381126367	-0.188699706	0.418580266	0.327242987	-0.224586489	0.048321997	0.428223766	-0.522779319	-0.074138047	0.300577203	0.483815357	0.306217702
TCGA-MT-A51W	0.491408275	-0.419560215	0.227772383	0.060946815	-0.141758862	0.396019606	0.403342198	0.464951572	-0.112439315	-0.231324847	0.675501169	0.111487098	-0.401237001	0.532010059	-0.005162881	-0.021545429	0.140959041	-0.385407501	-0.321770533	0.577276709	0.29273569	0.633917165	0.653602998	-0.560288006	-0.3055195	0.3731404	0.723605583	-0.123790283	0.476021353	0.267041233	0.020541691	0.643482972	0.448286767	-0.087919264	0.519970571	0.20023949	0.223952074	-0.285429882	-0.032310695	-0.076051386	-0.186572702	0.37169507	0.601054694	-0.364626865	0.223096908	0.264588667	-0.433883916	-0.261786397	0.356463855
TCGA-MT-A51X	0.352222464	-0.251593884	0.223533868	-0.346727462	0.146598331	-0.03336289	0.43281399	0.292355367	0.050957639	-0.482487652	0.581411583	-0.12291513	0.053622576	0.622590832	0.160959962	-0.238628957	-0.380036446	-0.38514401	-0.043758211	0.125278242	0.036070332	0.522449263	0.486305359	0.180594315	0.040993747	0.166106037	0.612264529	0.022000654	0.607439483	0.556164361	-0.299244492	0.348703399	0.238268076	-0.021444115	-0.14602968	0.214672561	0.214422094	-0.319271831	0.542437406	-0.086671978	-0.093079086	0.130784348	0.457492707	-0.22032742	-0.267036256	0.320100633	0.043968042	0.207775472	0.145119603
TCGA-MT-A67A	0.413647018	-0.096194386	0.279416909	0.508038016	0.427824554	0.065316055	-0.056872405	0.514832642	-0.281707048	-0.223386151	0.623832423	0.188056621	0.136285649	0.398032688	-0.081491908	0.107095971	0.286999316	-0.022291522	-0.04933098	0.478483465	0.300087764	0.523239466	0.035615521	-0.570045785	-0.43060293	0.528890967	0.627424092	-0.08213579	0.530537911	0.188302632	0.156708292	0.600595649	0.420972587	-0.10033331	0.520307199	0.410314695	0.090931746	-0.043720448	0.12745168	0.164807097	0.20935363	0.082083383	0.474091205	0.302506376	0.23031825	0.527462083	-0.129450929	0.373163385	0.223584807
TCGA-MT-A67D	-0.290630972	0.043336107	0.283314164	-0.072472788	0.14472578	0.360242376	-0.275688589	0.08255282	-0.49304212	-0.249184924	0.5595466	0.174619405	0.24721303	0.490903306	0.10771234	-0.018019064	-0.33748378	-0.391577748	0.2156643	0.598177695	-0.053204445	0.435374274	-0.042892803	0.176532068	-0.380053157	-0.252539067	0.388897925	-0.069603624	0.340747641	0.415293101	-0.54644639	0.28509241	0.616145056	0.069887187	0.529828358	-0.34443497	-0.211723596	-0.260129116	0.393501768	0.068821166	0.096282596	-0.020060286	0.561251499	0.127622496	-0.243849625	-0.197849459	0.049702999	-0.105854744	-0.109595314
TCGA-MT-A67F	-0.046353266	0.140421525	0.46945913	0.824568125	0.419179718	-0.242848303	-0.13686182	-0.037281144	-0.454787532	-0.083969367	0.585667234	-0.407602064	0.103733281	0.118928084	0.132217199	0.500227332	0.688538818	0.646419217	0.256262925	0.357719078	-0.446592967	0.628846976	0.19203669	-0.461446825	-0.48692586	-0.521334574	0.325225882	-0.221096171	-0.163181559	0.070617636	0.09911289	0.109421555	0.429114721	-0.486885091	0.09893196	-0.559021934	-0.55286055	0.161201801	-0.297087066	0.378008299	0.59995191	-0.302556407	0.539405266	0.456426198	-0.576400446	-0.455799343	0.271993821	0.273744172	-0.421901222
TCGA-MT-A7BN	0.009171584	0.100455593	-0.029165142	0.362827335	0.194587632	0.301064499	-0.356024565	-0.179823387	-0.437715796	0.209191588	-0.305246166	0.031782687	0.231446596	-0.276924998	-0.23211435	0.041463063	0.303439112	0.118271102	-0.037779898	-0.230463102	0.177346351	-0.129766178	-0.315823321	0.565205535	-0.210152066	0.10190434	-0.223181371	0.141234401	-0.437472234	-0.302335595	-0.248920464	-0.165910466	-0.114756846	-0.19388	0.292615837	-0.114188106	-0.191624248	-0.217470842	-0.275423414	0.234363026	0.009983558	-0.339090531	-0.383304486	0.134137115	0.050579866	-0.076964209	0.244678097	0.220634757	0.120554677
TCGA-MZ-A5BI	-0.504735298	0.278507422	0.430975567	0.448350099	0.231604976	0.356480843	-0.537324869	-0.190727508	-0.600106151	0.302759171	-0.219310186	-0.211749578	0.354380101	-0.198995991	0.256618527	0.404990534	0.488258934	0.479525147	0.427016578	0.098771279	-0.129789442	-0.174222515	-0.567451561	-0.347800042	-0.127060645	-0.243592089	-0.176544074	0.097636214	-0.339358923	-0.307693438	0.02861179	-0.481624122	0.132192395	0.30439959	-0.169211727	-0.382006979	-0.33151099	0.233994895	-0.412242522	0.420421768	0.40579942	-0.281190627	0.171444348	0.387786243	0.089347278	-0.431586817	0.391973078	0.390401567	-0.193950935
TCGA-MZ-A6I9	0.295726037	-0.226099064	-0.032739538	0.104566129	0.444194668	0.461388235	-0.656171387	0.442798792	-0.032466123	-0.003387453	0.390313732	0.246723981	0.189844338	0.150829166	-0.117481703	-0.159411491	-0.083116883	-0.193409495	0.430340291	0.196246193	0.236133523	0.340567209	-0.329120289	-0.449212565	-0.375067714	0.531508431	-0.015404905	-0.10527547	-0.206459197	-0.239588627	-0.062925028	0.113806686	0.356773302	0.132078919	0.505840522	0.366698278	0.349214863	0.136650552	-0.240483368	0.316343355	0.106578465	-0.028540953	0.395667784	0.275490561	0.611749482	0.319871347	-0.15163156	0.377997692	0.472425438
TCGA-MZ-A7D7	0.52170097	-0.152096693	0.030931008	-0.208765043	-0.109396202	0.27799753	0.186443835	0.584705678	-0.424599688	-0.404005481	0.627784653	-0.047218335	0.076737352	0.465776992	-0.044232905	-0.260787451	-0.335486816	-0.4134853	-0.180300506	0.323019338	0.444689559	0.582740391	0.407138582	-0.458543462	0.160973201	0.658976965	0.534879221	0.317998112	0.467358365	0.258829713	0.021368287	0.545895231	0.37304424	0.378148255	0.20953184	0.55067202	0.367383865	-0.16663651	0.233071921	0.121744394	-0.198279612	0.212658326	0.478581383	-0.205219942	0.472932952	0.597779531	-0.091694721	0.312457039	0.415289356
TCGA-P3-A5Q5	-0.198879425	0.480094418	0.281841462	0.723293134	0.53957722	-0.126618582	-0.541906371	-0.15609667	-0.023691273	0.50991946	-0.251346012	0.053527548	0.223100031	-0.585072629	0.056741885	0.548638575	0.71313874	0.63305438	0.551413082	-0.198769274	-0.298009239	-0.293173669	-0.5719296	-0.54276167	-0.531822264	0.270494121	-0.307263005	-0.075496774	-0.528081638	-0.419395805	0.218462735	-0.374307618	0.008039778	-0.414327545	-0.055752764	0.046698289	-0.277694548	0.305237888	-0.520666077	0.454732115	0.499207931	-0.081215751	-0.322291217	0.53736398	0.219573175	0.10254669	0.19245238	0.452356893	-0.083434638
TCGA-P3-A5Q6	0.523139562	-0.368540037	-0.161717493	-0.546921076	-0.50856317	0.137517544	0.505712893	0.035907036	-0.365277951	-0.098443638	-0.080795751	-0.102362538	-0.157895232	0.233935247	-0.159438061	-0.470750886	-0.386919592	-0.528593543	-0.391385332	-0.4208512	0.646559133	-0.214088041	0.42136333	0.701396935	0.22781577	0.453213157	0.221998962	0.061799851	0.336178544	0.278557835	-0.292947821	0.455961016	-0.424022109	0.120414598	-0.063439352	0.338417418	0.329280005	-0.44433003	0.490354331	-0.206560021	-0.458199899	0.027214781	-0.38156182	-0.443996531	0.182527422	0.289615876	0.209648643	-0.112116385	0.375066597
TCGA-P3-A5QA	-0.079651596	-0.329524359	0.078649341	-0.314574177	-0.346738785	-0.128032299	0.423451552	-0.468145592	-0.231793005	-0.41956817	-0.601593772	-0.474738549	-0.04754977	0.142014926	-0.324666052	-0.06020585	-0.313697794	-0.301822941	-0.292388608	-0.335015165	0.558974085	-0.492089621	0.293601347	0.614790381	0.465130117	-0.178482284	-0.513684806	-0.030439296	-0.114764611	0.024147685	0.032440504	-0.016753929	-0.211578942	0.055034994	-0.456080165	-0.424229983	0.047747969	0.068059079	0.221199205	-0.233267497	-0.260154626	-0.092150938	-0.367479658	-0.123872004	0.136531989	-0.4109921	0.217651871	0.061131507	-0.40551914
TCGA-P3-A5QE	-0.134770468	-0.232337732	-0.020822034	0.594599976	0.475090484	0.317053695	-0.509902764	0.186855514	0.209622511	-0.169084253	-0.14448508	-0.071190637	0.208897607	-0.469972145	0.096744475	0.440052087	0.539383117	0.540902831	0.474114665	0.164273175	-0.154090307	-0.181790691	-0.582563688	-0.595100099	0.348662727	-0.099472438	-0.386487343	0.026719904	-0.419868474	-0.348455429	0.409939081	-0.351161573	0.128264095	0.394518309	-0.112369816	-0.240883029	-0.231329948	0.482751778	-0.547206263	0.394697425	0.452789368	-0.146757271	0.068865172	0.431868438	0.209702781	-0.383040935	0.281493053	0.633036719	-0.306104301
TCGA-P3-A5QF	0.529417392	-0.124984257	-0.179862034	-0.196967923	-0.022233793	0.356591234	-0.440710108	0.471610072	0.129196967	-0.055908961	0.614908191	0.27154765	-0.190508537	0.023354734	-0.20394437	-0.187264247	-0.07163238	-0.378037031	-0.122559728	0.37976889	0.17484644	0.562650158	0.166223745	-0.55893719	-0.551167527	0.633611403	0.41839509	0.033380617	-0.048258612	-0.182140007	0.041813381	0.415405844	0.497083812	0.026440778	0.47172017	0.479973467	0.37694431	-0.318140031	-0.212884629	0.036083744	-0.012731481	0.355963856	0.546043456	-0.31736657	0.636956349	0.429634612	-0.298279975	0.217036094	0.405185487
TCGA-P3-A6SW	-0.087204073	-0.218484666	-0.112949058	0.61226026	0.514068271	0.375123804	-0.601723244	0.149311846	-0.052437403	0.270881203	-0.072007884	0.147780561	0.192077284	-0.556005309	0.045738727	0.268535341	0.6036203	0.470769598	0.47540733	-0.000174062	0.001902834	-0.228736637	-0.509605795	-0.24174607	-0.013118083	0.400411311	-0.369303745	-0.329122599	-0.472421493	-0.369622754	0.368392658	-0.282640013	0.033774838	0.163082922	0.319892292	0.331007615	-0.108258636	0.275872173	-0.35681359	0.441276877	0.455753787	-0.101126425	-0.137733965	0.523998359	0.483630125	0.417789343	0.374853693	0.523061917	0.155130632
TCGA-P3-A6SX	0.38808423	-0.265217603	0.062333792	-0.446686087	-0.242000121	-0.040932349	0.332835332	0.160665221	0.347995812	-0.478638862	0.048293555	-0.262424953	-0.103301425	0.483325936	-0.257472908	-0.323399509	-0.482197695	-0.367816483	-0.144703042	-0.412564916	0.58771437	0.137760598	0.391229932	0.423065835	0.269978437	0.235439633	0.407830947	0.135186693	0.402913591	0.286842601	0.308424797	0.313999129	-0.32414501	0.074528404	-0.353772342	-0.060175148	0.104998188	-0.021990862	0.32864821	-0.075450663	-0.334398328	0.142390855	-0.19590628	-0.221951126	0.416619996	0.016717821	-0.093944538	0.237735416	-0.044666862
TCGA-P3-A6T0	0.404132337	-0.227922671	-0.186102893	-0.397893323	-0.39684875	-0.262687857	0.484012619	-0.136539987	0.401928402	-0.263934985	-0.131229066	0.141967926	-0.148011695	0.193925359	-0.343063969	-0.291082014	-0.327575378	-0.615564184	-0.458544769	-0.497863109	0.491249306	-0.022167407	0.68792785	0.336316224	0.515724076	0.510132315	-0.050383753	0.205134212	0.277128822	-0.017110661	0.311821875	0.476830721	-0.387360263	0.001855282	-0.514342328	0.439934663	0.160199648	-0.12479851	0.252716259	-0.247338288	-0.466557638	0.083916229	-0.398923849	-0.4859434	-0.029643782	0.398856076	-0.428069721	-0.342992868	-0.130783238
TCGA-P3-A6T2	0.241283417	-0.469753206	-0.006165022	-0.274091152	-0.371520636	0.011803301	0.498694754	-0.223873034	0.334911921	-0.349292127	-0.098214734	-0.068501047	-0.361126501	0.33563596	-0.228137333	-0.298671557	-0.332482487	-0.076797956	-0.444283161	-0.029565011	0.689279992	-0.144698611	0.585538299	0.359051476	0.248670987	0.165035816	0.028713124	-0.187099952	0.297513963	0.100842126	0.008422643	0.383063547	-0.124443322	0.063291929	-0.370296308	-0.322998279	0.117989499	-0.231152289	0.275870668	-0.152417604	-0.329004319	0.109283373	-0.040331302	-0.439703917	0.614349923	-0.318101441	-0.229000461	-0.336259031	-0.261531564
TCGA-P3-A6T3	0.623584716	-0.478091933	-0.031354916	-0.607991935	-0.294168371	0.28189467	0.530468553	0.328320606	0.372172832	-0.506949461	0.59886785	0.081358456	-0.388351892	0.632136796	-0.269496314	-0.438568152	-0.455963951	-0.520513203	-0.579736774	-0.023361024	0.368322253	0.515734243	0.74018698	0.051490007	0.370578414	0.2929175	0.490434846	-0.074229398	0.526845896	0.406389149	-0.122022654	0.489481657	0.184126089	0.010013233	0.045977763	0.240219257	0.346579391	-0.492904143	0.356918095	-0.416203903	-0.419383833	0.332309532	0.349806946	-0.579049375	-0.202950609	0.21452262	-0.336238296	-0.381060146	0.210047317
TCGA-P3-A6T4	0.170091474	-0.153686617	0.047947526	-0.087395161	0.098575693	-0.017454009	0.036613482	0.510431661	0.387234886	-0.33857901	0.570130401	-0.062213865	0.29754055	0.454817162	-0.180631442	-0.024311197	-0.226565086	-0.297794589	-0.098442048	0.02260376	-0.539352498	0.473532374	0.319791948	-0.146538965	-0.381011375	0.213236874	0.545418835	0.085936552	0.459862492	0.333918791	0.04997819	0.152251194	0.051486478	-0.204590319	0.264920485	0.521050736	-0.13995558	0.096682069	0.254614995	-0.033816273	0.070596502	0.044784902	0.209817209	-0.106745131	-0.503872879	0.590465919	-0.052537447	0.203166517	0.108938462
TCGA-P3-A6T5	0.449413707	-0.345281523	0.158109687	-0.417579776	-0.429981833	0.255385253	0.409717987	0.110440467	-0.121526387	-0.078467892	0.55190149	0.315276367	-0.153183677	0.584468011	0.060695474	-0.377239976	-0.347891445	-0.474372492	-0.407734864	0.355922265	0.234468356	0.487851634	0.422261722	0.405236476	0.105866615	0.341115976	0.511318989	-0.154357798	0.518268695	0.304840959	0.094717518	0.569601901	0.121233566	-0.183492028	0.49613896	0.372131204	0.086249842	-0.489275095	0.433391949	-0.216815871	-0.594630656	0.20899371	0.416879656	-0.597523882	-0.290604787	0.357737821	0.055502539	0.229854789	0.436676734
TCGA-P3-A6T6	0.47745738	-0.389751439	-0.117998935	-0.255816114	0.055734212	0.408641553	-0.299842196	0.58949493	0.244989215	-0.069543968	0.415145021	0.015159005	-0.304962235	-0.265397592	-0.305724849	-0.439080602	-0.047273645	-0.35356893	-0.107655704	0.143125976	0.402158667	0.34678427	-0.310087882	-0.249963334	-0.200423539	0.58435112	0.151585067	0.012064839	-0.020926337	-0.332562171	0.232647951	0.407552147	0.269066434	0.143937333	0.692210132	0.412640054	0.450729159	-0.284207913	-0.026476909	0.01864787	-0.31952639	0.072943191	0.077353857	-0.12692517	0.675136428	0.365182895	-0.203354157	0.388853612	0.421419525
TCGA-P3-A6T7	0.552076245	-0.212470961	0.080611478	-0.155853822	-0.197079912	0.338450651	0.395966576	0.419974414	0.092265549	-0.304212979	0.632687732	-0.279831066	-0.304731017	0.526238384	-0.061410911	-0.449443212	-0.144669802	-0.42859297	-0.42175722	0.380098289	0.49207003	0.558441701	0.518119193	-0.170680628	-0.082867934	0.36195347	0.667084061	-0.071467722	0.461365937	0.428609583	0.070395757	0.617051815	0.212791599	-0.16275423	0.292271335	0.116399014	0.069740675	-0.426845966	0.189258825	-0.281711346	-0.312886941	0.115151409	0.49426642	-0.340954595	-0.003538806	0.169063793	-0.251759978	-0.204991166	0.11724158
TCGA-P3-A6T8	-0.048582204	-0.366249234	-0.121877513	-0.564801918	-0.218090127	0.04709863	0.384726748	-0.425021439	-0.204646156	-0.436446	-0.545837641	-0.02699079	0.218057167	0.131848693	-0.165124806	-0.425329772	-0.460547525	-0.345500059	0.08222793	-0.52871441	0.253869407	-0.424757437	0.173345234	0.726499516	0.561896604	-0.016612557	-0.430902031	-0.178086158	0.026202414	0.251336869	-0.01527965	0.070445548	-0.336363295	-0.070535335	-0.416045639	-0.065997689	0.046471436	0.136348022	0.364769989	-0.260016207	-0.472055557	-0.089359851	-0.424866067	-0.258323649	-0.230595972	0.017690886	0.258885434	-0.066101231	-0.153231413
TCGA-QK-A64Z	0.416303166	-0.169818612	-0.225803739	-0.241883756	-0.23386535	-0.313876118	0.587247002	-0.061137399	0.237370916	-0.267285293	-0.303080743	-0.000970582	0.006627257	-0.383907859	-0.211685334	-0.171668147	-0.079175277	-0.448086547	-0.396742973	-0.133870214	0.317288536	-0.17111413	0.324394871	-0.098830283	0.333764578	0.037582659	0.261388022	0.258725549	0.156939935	-0.099310807	0.392904675	0.471609425	-0.175900907	-0.006528724	-0.098828257	0.040461731	0.023256458	0.079427937	0.139539578	-0.226904853	-0.307605254	0.319677743	-0.156374402	-0.271550442	-0.170655121	0.09157097	-0.073656119	0.273529159	-0.262396733
TCGA-QK-A652	-0.049544705	0.201326822	0.387393231	0.229905841	0.169142782	-0.287159529	0.41308373	-0.160420654	-0.289875373	-0.364028259	0.439365926	-0.330444765	-0.051744151	0.577632535	0.367900502	0.077232914	0.169406972	0.446273301	0.284986931	0.214702427	-0.559298852	0.332404549	-0.304200075	-0.173028372	-0.050379579	-0.50445317	0.486687002	0.080325015	0.475047372	0.449872267	0.342631712	0.153551736	-0.001561487	-0.213031579	0.086701583	-0.221598692	-0.329863807	0.191427231	0.060670086	0.047112079	0.344565728	-0.203300862	0.446427204	0.463574765	-0.771826754	0.032763311	0.270529453	0.462773325	0.211932478
TCGA-QK-A6IF	-0.542067206	-0.181216836	0.180103905	0.622376398	0.556724084	0.264512882	-0.608202849	-0.405727934	0.155748383	0.185189738	-0.657706052	-0.188547496	0.32959191	-0.496331312	0.167209198	0.522234071	0.597355391	0.698435575	0.583067241	-0.195440607	-0.3629201	-0.658282862	-0.714628541	-0.312849077	0.269895998	-0.472127809	-0.634862076	-0.006082275	-0.570647522	-0.395737602	0.41640884	-0.532891311	-0.188862945	0.345458754	-0.358379797	-0.495396901	-0.381568313	0.53764158	-0.453079995	0.551967222	0.560677211	-0.338601972	-0.4865256	0.658728147	-0.299807085	-0.441376732	0.350347405	0.590354592	-0.457329272
TCGA-QK-A6IG	0.089389192	0.100311114	0.23422463	0.363789467	0.065878637	0.073334964	0.475030525	-0.548555436	-0.295242088	-0.1634645	-0.503205274	-0.194466637	-0.039919231	0.090727856	-0.203457135	0.092399327	0.439284338	0.138732835	0.175806208	0.011117094	0.769109583	-0.410103765	-0.071000939	0.102887586	0.013097365	0.187543394	-0.032975575	0.083090486	-0.310155224	-0.37402688	0.004944511	0.345559264	0.039759653	0.212798179	-0.070235911	-0.41046868	-0.107231297	-0.154224329	-0.086492384	0.14187655	0.01412033	-0.14551163	-0.187953562	-0.12449839	0.685330772	-0.264255301	0.007380308	0.104240283	-0.382568307
TCGA-QK-A6IH	0.584189297	-0.23137316	0.023267711	-0.494920936	-0.331847655	0.366040542	0.442738389	0.293615573	-0.219019034	-0.259942317	0.578176687	0.293624935	-0.276030336	0.466163581	-0.212959203	-0.48282088	-0.407964961	-0.592265951	-0.550131994	0.084505513	0.517093335	0.439337429	0.620022585	0.495255519	-0.206546369	0.29188598	0.510339647	0.165769317	0.487752405	0.413352675	-0.267162245	0.613046501	0.249936203	-0.01517593	0.087622004	0.120059345	0.366948265	-0.423605946	0.484763032	-0.431150175	-0.535319168	0.246642895	0.23610021	-0.409848644	0.256156482	0.271687309	-0.268276857	-0.292634802	0.397765361
TCGA-QK-A6II	0.647895873	-0.12634014	0.374510749	0.061721992	0.000340285	0.428946512	0.292162016	0.480673858	-0.201322492	-0.268658215	0.739997343	-0.145015766	-0.280827908	0.591607888	-0.103563902	-0.359262788	0.063263691	-0.382345618	-0.169145274	0.406013343	0.232886429	0.681583368	0.613261742	-0.521715913	-0.28051557	0.135172305	0.645816841	0.040113255	0.379913731	0.093253626	0.029750272	0.677439089	0.476901278	-0.280801402	0.42500625	-0.051605316	0.113657255	-0.463706545	-0.101662927	-0.279845128	-0.251947581	0.291316748	0.567644771	-0.069649762	-0.285072188	0.097358252	-0.258235563	-0.456980549	0.548807616
TCGA-QK-A6IJ	0.496437569	0.051435408	0.309878973	-0.060591312	-0.112407388	0.511769847	0.370732502	0.317060535	-0.633504721	0.251926965	0.652501534	0.282894011	0.01393962	0.360570822	-0.022299262	-0.193621065	-0.287284829	-0.113141983	-0.04365305	0.456835155	0.429463209	0.605715929	0.349447747	-0.476689408	-0.145830723	0.418608474	0.633894176	-0.11492774	0.379692503	0.056177415	-0.052091302	0.663142945	0.465788744	-0.276900278	0.598574971	0.192741782	0.085128014	-0.353480014	-0.132488748	0.073640616	-0.286156264	0.236828417	0.504537692	0.036021248	0.022706549	0.28305747	0.345177716	0.367398456	0.610614718
TCGA-QK-A6V9	-0.007601623	0.01918317	0.132624305	0.590358509	0.542708508	0.249918	-0.526695811	0.25975841	0.323001447	-0.071290294	-0.059256855	0.208594213	0.138045642	-0.465993244	-0.051016464	0.34440142	0.554061803	0.430672103	0.514186068	0.072569312	0.066673248	-0.24781088	-0.442098158	-0.716243994	0.090603553	0.157183234	-0.442710105	0.034811103	-0.405730101	-0.400205448	0.443383877	-0.337656159	0.228051237	0.21331324	0.091306389	-0.079193678	0.084316376	0.210722611	-0.572606253	0.365121243	0.32060744	-0.035268869	0.09434959	0.447871397	0.644582549	-0.263221377	0.060062059	0.49228054	-0.160160463
TCGA-QK-A6VB	0.393997638	-0.187018944	-0.323093533	-0.690393517	-0.241840826	0.06501116	-0.307091913	0.33470639	0.498260149	-0.203478568	0.239853405	0.373315251	-0.011177335	0.380993661	-0.38503233	-0.446637414	-0.504814065	-0.555553785	-0.34992301	0.356176245	0.270643007	0.216677588	-0.184859715	0.067419361	-0.191151217	0.630478099	-0.057996527	0.308148295	0.204438611	-0.19813183	0.207834608	-0.140101193	0.412933324	0.219790752	0.41637771	0.618618196	0.496571699	-0.004156514	0.295410472	-0.309553467	-0.399248641	0.111353296	0.289275265	-0.434441234	0.574079992	0.552990807	-0.323123299	0.222125847	0.340503352
TCGA-QK-A6VC	0.236605395	0.028093884	-0.204193253	0.500130648	0.264273105	0.39904547	-0.514534048	0.396240248	-0.339105764	-0.069203418	0.472394513	-0.181592194	-0.250655602	-0.459553146	0.21645897	0.349342367	0.331846277	0.375110248	0.304602686	0.401172247	-0.303353173	0.576653425	-0.338288986	-0.355260975	-0.332494938	-0.151510937	-0.031595445	0.172795034	-0.268932585	-0.133915035	0.012109871	-0.051577744	0.532638359	-0.086038112	0.457731856	-0.236839713	-0.238697948	0.135458855	-0.386991696	0.330609021	0.467289731	-0.137157822	0.555592002	0.307365988	0.280355183	-0.333774578	0.16486512	0.473330672	0.16881231
TCGA-QK-A8Z7	-0.066350967	-0.199575772	-0.268949403	-0.029778395	0.180123983	-0.008576637	-0.568143015	-0.035668074	0.105605024	-0.066143324	-0.243469106	0.090818212	0.203382187	-0.125089865	-0.057162574	-0.334937717	-0.287967209	-0.193422463	0.405204173	-0.306042611	0.282894502	-0.360016055	-0.320722778	0.28809071	0.087052048	0.47470327	-0.333460559	0.103105744	-0.079260443	-0.246998981	-0.007181608	-0.370666516	-0.17811811	0.340373015	-0.108004346	0.450622692	0.434863859	-0.216312976	0.127130692	0.023830704	-0.180459229	-0.145761485	-0.400358882	0.31143879	0.413983082	0.395755582	0.303697472	0.534466643	0.355229854
TCGA-QK-A8Z8	0.232815955	-0.263392227	0.183412396	0.060165975	0.378008468	0.182735482	-0.16473129	0.216806642	0.308498465	-0.239831656	0.451984749	0.160283708	0.338352826	0.159898734	0.159245518	-0.102969766	-0.063627184	-0.183271534	0.085279585	0.424016232	-0.315023304	0.399027312	-0.185794634	-0.516497093	-0.175583218	0.492002241	0.28374378	-0.078457511	0.275600246	0.146736833	0.389149838	0.166329913	0.273678342	-0.158197395	0.475124166	0.644902796	0.340672789	-0.144155622	-0.205368154	-0.114181113	-0.088720437	-0.058943713	0.397779707	0.043029893	-0.349764845	0.622157908	0.141553349	0.293687712	0.48545533
TCGA-QK-A8Z9	-0.332370633	-0.267306337	0.084801804	0.062060509	-0.148868597	-0.490657898	0.567861666	-0.46565742	-0.162655361	-0.045155073	-0.703238757	-0.001943233	0.156227054	-0.282688468	-0.041865722	0.058273087	0.081038961	0.178126068	0.056949065	-0.540370566	-0.425966531	-0.634417727	-0.215354742	0.760933794	0.316711742	-0.450826473	-0.375260332	-0.011390938	-0.121402784	0.165052589	0.29776598	-0.441885954	-0.507020826	0.068759944	-0.415925989	-0.250464131	-0.023104563	0.311373798	0.3126094	0.197857938	0.083259734	-0.175213238	-0.478009598	-0.11697433	-0.589965364	-0.161377575	0.162214893	0.328386153	-0.392956568
TCGA-QK-A8ZA	0.418298333	0.029418569	-0.112259873	-0.094697932	-0.046131655	-0.015535193	-0.119419436	0.313511804	0.317872662	-0.223707106	0.136829266	0.072797501	0.177139061	-0.096488808	-0.210898392	-0.006725287	-0.218500961	-0.284503496	-0.11717107	0.016694226	0.242089055	-0.09314495	0.082670102	-0.632215903	0.172132311	0.626016732	-0.135197417	0.337927456	0.114213529	-0.31507424	0.195816935	-0.034838276	0.07966419	0.245995385	-0.055636257	0.685138247	0.314507453	0.076269712	-0.353025248	0.22465404	0.094825513	0.132797307	0.191165417	0.099184048	0.292397675	0.652660218	0.172802217	0.278464416	0.128046842
TCGA-QK-A8ZB	-0.240028084	0.013523076	-0.272068894	-0.551293978	-0.283871583	-0.022208021	0.037175241	0.429039552	-0.055054134	-0.326100628	0.533541355	0.230682712	-0.066378392	0.307404584	0.172770796	-0.253831344	-0.496732198	-0.559863673	-0.055385473	0.273132193	-0.627573021	0.533762878	0.405556942	0.437609486	0.149021124	-0.199335136	0.322679349	0.237815714	0.579938694	0.482344145	-0.029136374	-0.104130755	0.371493182	0.017555998	0.227575308	-0.107148657	0.013649218	-0.183694814	0.460338198	-0.25717326	-0.174809458	0.057925449	0.355960834	-0.370506599	-0.740517697	-0.042922725	-0.151730423	-0.21054533	0.150341047
TCGA-QK-AA3J	0.250320383	-0.411432335	-0.05155843	0.127515704	0.213831018	0.354609312	-0.576256013	0.380709906	0.433531495	-0.266891942	0.166353418	0.213928633	-0.052293623	-0.298222538	0.08172534	0.259065557	0.263110467	0.140446395	0.177525765	0.296293067	-0.218218245	0.350605405	-0.49220472	-0.554342197	0.036273127	0.170342477	-0.297744361	-0.222663305	-0.272186447	-0.33693226	0.354834629	-0.026472307	0.307495683	0.09722754	0.444912932	0.25580129	0.313635958	0.224681357	-0.40823414	0.236890327	0.27064954	0.010581452	0.265644255	0.216848302	0.521789077	-0.046759699	0.173356607	0.271567315	0.325315181
TCGA-QK-AA3K	-0.433577918	-0.067533105	-0.281422995	0.179603271	0.216391167	-0.312393846	0.009502791	-0.58778322	-0.414648505	0.095673541	-0.772050469	-0.318071628	0.282851216	-0.596650067	-0.081650685	-0.16324313	-0.049890783	0.10140716	0.05733294	-0.52231169	0.25745897	-0.679941597	-0.431658516	0.682928045	0.01832296	-0.267934455	-0.620769398	0.144447663	-0.473191282	-0.149314668	-0.195462734	-0.559790096	-0.46709381	0.078449015	-0.544497612	-0.45928629	-0.323071782	0.179343826	0.085787462	0.135126681	-0.166229478	-0.502296571	-0.591443209	-0.028092225	-0.09834033	-0.358855289	0.116005404	0.384913174	-0.495995204
TCGA-RS-A6TO	0.256700046	0.269478887	0.271318096	0.021578044	-0.041392919	-0.033262391	0.292736361	-0.107567211	-0.197299749	0.17420985	-0.148937329	-0.146426323	-0.056430633	0.133740192	-0.099456979	-0.022067784	0.145415364	-0.13477619	-0.091331328	0.223320662	0.305490674	-0.038719831	0.18939865	0.544426952	-0.213400624	-0.270882349	0.334655933	0.134738258	-0.067781278	0.054666536	-0.097698092	0.261032307	0.274838305	-0.23785706	0.047462586	-0.334960595	-0.193007252	0.244687205	0.196650539	-0.050784049	-0.261714232	-0.032390665	-0.006600438	-0.093272018	-0.05892129	-0.282310649	-0.155652513	-0.114862336	0.087134534
TCGA-RS-A6TP	0.322356929	-0.292740807	0.054005979	0.204542779	0.060639875	0.208403308	-0.166691092	0.238651198	0.573826033	-0.227588176	0.198804308	0.013272854	-0.361052084	-0.218471579	-0.120465391	0.12380881	0.348908682	0.120051412	-0.192871513	0.184335896	0.450558177	0.234806343	0.142225853	-0.620965694	-0.378517723	0.364529266	0.061767436	-0.059566729	-0.067654058	-0.330953051	0.4888321	-0.07356558	0.211255308	-0.133437642	0.112929705	0.141060068	-0.050359279	0.044003535	-0.416712468	0.088378766	-0.026676011	0.253846709	0.329143915	0.111950348	0.758906291	0.076246488	0.048848029	0.282570544	0.261850675
TCGA-T2-A6WX	0.151509997	0.048015264	0.221677177	0.668410127	0.46450113	-0.220419772	0.379389835	-0.394215578	-0.353924543	0.263709478	-0.464788559	-0.18782797	0.06515949	-0.493676011	-0.03185019	0.504060331	0.669555661	0.59323112	0.274971822	-0.045935345	0.464431858	-0.335878882	0.129212733	-0.674200164	-0.339051767	0.04138027	0.096555503	-0.365742353	-0.410443606	-0.551870879	0.349598048	0.217035916	0.01876797	-0.401409202	-0.020558368	-0.275919689	-0.28990615	0.124325917	-0.573107186	0.276864516	0.315004603	-0.110583626	-0.172832788	0.404338218	0.328997066	-0.061142131	0.180064376	0.200619953	-0.161694996
TCGA-T2-A6WZ	0.497054444	-0.422560764	0.327836638	0.214211618	-0.016278979	0.215329078	0.349722569	0.111731985	-0.362149886	-0.233205881	0.454569399	-0.076677089	-0.06778498	0.446350398	0.104851704	-0.291725382	0.175122056	-0.068579008	-0.011578118	0.107408807	0.492699966	0.283206211	0.322814919	0.088089165	-0.081640301	0.381132746	0.456084643	-0.077604815	0.448089951	0.27463117	-0.275948419	0.566551705	-0.001427013	-0.125074038	0.330999958	0.187233054	0.441996783	-0.346787181	0.194878818	0.382732805	0.073947587	-0.224922883	0.340415427	0.346435443	0.183627885	0.391417753	0.058522815	0.225761951	0.530882963
TCGA-T2-A6X0	0.115895659	-0.128436315	-0.286726524	0.566999315	0.373504825	-0.317041049	-0.443625574	-0.002746684	-0.034256151	-0.006689796	-0.481950326	0.04814363	-0.023445818	-0.587389929	-0.125822964	0.013189999	0.452839883	0.159887607	0.363124466	-0.301404769	0.070284476	-0.426130083	-0.394928349	-0.379783615	0.066907693	0.321744348	-0.628098157	-0.132875625	-0.45385039	-0.453098245	0.303764596	-0.44178333	-0.340286431	0.172853241	-0.276340281	0.325415101	0.089071894	0.065739512	-0.279152377	0.377746793	0.356975998	-0.317969529	-0.38145418	0.505699674	0.464250963	0.205718911	0.195108775	0.389866035	-0.154109231
TCGA-T2-A6X2	0.182890228	-0.248053224	0.258962409	0.436525946	0.338111944	-0.278291965	0.567372651	-0.045001615	0.210140975	0.163417621	0.053555682	-0.229550405	-0.362455115	0.163304505	0.173798191	-0.001812952	0.501870551	0.155139357	-0.378361293	0.012777061	-0.242474951	-0.12423101	0.53556329	0.255503745	0.23590905	-0.403654571	0.419952432	-0.291756449	0.210586771	0.1391108	0.39657122	0.399399815	-0.107496231	-0.415852088	-0.334069993	-0.359031246	-0.120569838	0.107777659	0.221430046	-0.194036399	0.040717921	-0.082000991	0.040482393	0.03625532	-0.564735357	-0.186570174	-0.289880498	-0.100024126	-0.230301354
TCGA-T3-A92M	-0.401663606	0.015425433	-0.060959869	0.459488709	0.372156524	-0.345302102	0.210998797	-0.450385917	-0.179371932	0.198252546	-0.697094015	-0.224249651	0.302280984	-0.502640919	0.048231331	0.310604347	0.424893328	0.191740526	0.266430338	-0.473271279	-0.033937754	-0.66148382	-0.479678505	0.629695769	0.069705557	-0.219384711	-0.547133288	-0.089454402	-0.479116436	-0.171191655	0.436607817	-0.480702688	-0.419737631	-0.035066435	-0.435069927	-0.280157815	-0.200613511	0.289529401	0.235576995	0.334900215	0.24286297	-0.380981379	-0.424882396	0.078889054	0.388944555	-0.168233301	0.300178589	0.441670341	-0.395995225
TCGA-T3-A92N	0.293336951	-0.234812443	0.020810048	-0.011003561	-0.1483095	0.11419086	0.319262619	0.13005659	0.345268271	-0.004031256	0.131740104	0.167875698	-0.352781828	-0.195236842	-0.114285242	-0.093830329	0.309620221	0.023908524	-0.398427408	0.365130016	0.463510811	0.12027287	0.518672373	-0.46751146	0.140588541	0.504984415	0.067266188	-0.084829283	-0.312462628	-0.398139919	0.49290934	0.232553452	0.283989594	0.015770131	0.324219263	0.329669441	0.14953474	-0.073060144	-0.429690006	-0.079624575	-0.119799296	0.33178236	0.325963745	-0.12851624	0.429815742	0.40631239	-0.391446953	0.161369462	0.112165342
TCGA-TN-A7HI	0.047590967	-0.07383221	0.187653699	0.503982004	0.414964119	-0.02202958	-0.47560257	-0.253152694	-0.447919909	0.122846902	-0.449748786	-0.025785738	0.265157911	-0.313158432	0.171219752	0.23520411	0.497198392	0.415215617	0.413482199	-0.054996174	0.524602601	-0.543254483	-0.580968488	0.166404915	-0.13932701	0.408373411	-0.279578343	-0.083388989	-0.456137781	-0.23746794	-0.082667213	-0.325043601	-0.0001977	0.061485631	-0.024324728	-0.013920475	-0.005841132	0.082721644	-0.174579497	0.332151788	0.242682365	-0.312721887	-0.364857421	0.547663174	0.607600208	0.007234229	0.446838158	0.490671379	0.096860926
TCGA-TN-A7HJ	0.432073935	-0.117206659	-0.422108735	-0.536519947	0.108040957	0.529400176	-0.197070512	0.629060522	0.004990019	-0.298928258	0.656651301	0.368787899	0.162164413	0.232350151	-0.29345942	-0.308793769	-0.567202409	-0.435577469	0.253408606	0.364431451	0.263973394	0.652866836	0.279136652	-0.566142027	-0.188664276	0.327230727	0.537162067	-0.002954991	0.423428226	-0.069794451	-0.372449651	0.600516596	0.311563219	-0.045931128	0.579487205	0.28893508	0.241724548	-0.329414402	-0.051731163	0.12748147	-0.196634884	0.242829705	0.444692092	0.058648683	0.32906766	0.174384435	-0.158899099	0.102689771	0.365454953
TCGA-TN-A7HL	0.360246319	0.15173168	0.25669393	0.727385268	0.608888291	0.337273492	-0.410940384	0.22693382	-0.436969007	0.383581551	-0.017437018	0.00901427	0.259520863	-0.464594069	0.201254985	0.340498517	0.699659322	0.545386006	0.522768044	0.221624766	-0.13789154	0.139083294	-0.374177747	-0.547675654	-0.45807792	0.193329761	-0.243361002	-0.179318814	-0.470572934	-0.36553269	0.274497516	0.118888225	0.212482988	-0.201147601	0.283721671	-0.215348957	-0.189687693	0.251175546	-0.562465935	0.38897944	0.380040767	0.001439567	0.179883343	0.641307849	-0.287516335	-0.08684117	0.266591365	0.396969652	0.087158575
TCGA-UF-A718	0.224531792	-0.27395111	0.143226311	0.278014749	0.165117968	-0.016800697	0.300744176	0.436490454	-0.23403272	-0.396203942	0.168647859	0.044974529	0.037933541	0.151398065	0.257171154	-0.08811934	0.066801094	-0.055643502	0.218104562	-0.141138407	-0.122635735	0.16926931	0.288870859	0.474782397	0.095594179	-0.078383887	0.28162905	0.209934905	0.277373583	0.198269114	-0.057285607	0.285224312	-0.086221995	0.056331815	0.346172707	0.049448084	0.030994893	0.093371663	0.498523616	-0.237109193	-0.211074206	0.26267938	0.068933073	0.274131547	-0.440648797	0.062841813	-0.039874436	0.307271008	0.264681931
TCGA-UF-A719	0.271277927	-0.311102364	0.129245241	-0.194579958	0.146590106	0.096540227	-0.501182517	0.353391222	0.463766777	-0.12632626	0.580959123	0.212131436	0.06922212	0.156037998	0.116963636	-0.125535648	-0.095064935	-0.276377691	-0.125489432	0.615839973	0.015142959	0.521766559	-0.165089538	-0.56107071	-0.339772711	0.489031707	0.311823327	-0.160427467	0.104987273	-0.066600367	0.191845749	-0.021558785	0.482539442	-0.100065829	0.386430448	0.559275481	0.333100688	-0.162924663	-0.150628534	-0.261534568	-0.143202334	0.047032429	0.628695537	-0.062453569	0.523682613	0.515538402	-0.229095798	0.239200428	0.447609689
TCGA-UF-A71A	0.24952703	-0.041163748	-0.319885705	-0.513650366	-0.312060484	0.092607669	-0.281993837	0.046363068	0.15563653	0.113533691	-0.090715133	0.145939649	-0.056537503	0.049577082	-0.328602528	-0.547319148	-0.548949446	-0.507530109	-0.223998513	-0.306036149	0.300892456	-0.080394981	0.340290889	0.473172019	0.291224282	0.550481437	-0.226362857	0.290212713	0.149509187	0.071159421	0.048231486	0.011803764	-0.254617927	0.455975758	-0.21987842	0.600984017	0.544888685	-0.046414285	0.261232848	0.022021839	-0.408737816	0.087177276	-0.22875559	-0.237103539	0.374134745	0.538482952	-0.097146935	0.050068118	0.514290735
TCGA-UF-A71A	0.025351497	0.232031558	-0.258613197	-0.56729534	-0.361529762	-0.047328801	-0.171012447	-0.039882129	-0.000116674	0.237040282	-0.284602103	0.222748075	0.204581972	0.096039176	-0.112090605	-0.536070103	-0.535639227	-0.475945939	-0.203217453	-0.387052443	0.188720921	-0.250931128	0.204680061	0.59930192	0.31806648	0.527882412	-0.234855703	0.289119483	0.168736028	0.000758021	-0.180689418	-0.087815962	-0.416621154	0.3411334	-0.299599683	0.532004557	0.48737786	0.083781819	0.356999817	-0.304610656	-0.377596706	0.096929945	-0.33950842	-0.216762261	0.118770657	0.421576952	0.003689376	-0.194822986	0.414273677
TCGA-UF-A71B	-0.005947822	0.26299226	-0.366930287	-0.188557361	0.032848359	-0.077837026	-0.238555535	-0.192230112	-0.276361831	0.025513522	-0.18933479	0.18431906	0.338474804	0.058681069	0.098753524	-0.157522847	-0.547135746	-0.380813328	0.270280289	-0.068247171	0.366593021	-0.190223358	-0.120086272	0.443109038	0.28112365	0.555837793	-0.043603628	0.271390407	0.149320049	0.200607185	-0.451900144	0.011488427	-0.083680901	0.333566599	-0.460738781	0.549935947	0.261736696	-0.1972579	0.429224658	-0.181767343	-0.086003394	-0.115299566	-0.147530605	-0.052920504	0.34123488	0.501794959	0.100304969	-0.296789651	-0.045706619
TCGA-UF-A71D	0.194612113	-0.203867323	-0.105783198	2.90E-06	0.421605998	0.3692216	-0.457919518	0.473013144	0.503101535	-0.469168133	0.660573565	0.265954903	-0.087096206	0.098149588	0.130038536	-0.281704376	0.003036566	-0.154221359	0.121192548	0.520925466	0.032892448	0.671064318	0.428091713	-0.538184388	-0.367143945	0.357465687	0.371728201	-0.137040056	0.171242157	0.112446789	-0.121827283	0.242951925	0.492436458	0.117857377	0.390408193	0.345195024	0.411118963	-0.25384941	-0.212101042	0.022904354	-0.011315179	0.154695106	0.484953026	0.033341546	0.39570923	0.318514803	-0.177972005	0.089964142	0.606793429
TCGA-UF-A71E	0.535552126	-0.358892246	-0.395232872	-0.486377751	-0.181749675	0.342929227	-0.286565235	0.596983557	0.109827734	-0.370550476	0.61862614	0.221214263	-0.193460742	0.260044518	-0.21742043	-0.452284793	-0.639679517	-0.648683351	-0.255112555	0.12510893	0.161481486	0.583156137	0.485335738	-0.038678373	0.032895116	0.619326439	0.426100238	0.291201621	0.460440179	0.358103322	-0.197752731	0.357787893	0.074183861	0.31457387	0.017998313	0.689124318	0.526157476	-0.539755963	0.160421052	-0.287815232	-0.377112716	0.07282049	0.341661649	-0.291123218	0.371742354	0.704771973	-0.153346127	0.140921884	0.575899192
TCGA-UF-A7J9	-0.330455842	0.040371214	-0.157479246	-0.453420713	-0.149400721	-0.354846551	-0.246926936	-0.269178313	-0.309412774	0.107517674	-0.55777891	0.017344964	0.24293643	-0.128775764	-0.065696629	-0.389877602	-0.477282773	-0.38863471	-0.359755504	-0.370088121	-0.084367322	-0.552445391	-0.105006126	0.715409178	0.45196947	-0.025538861	-0.60149128	0.329952186	-0.292393799	0.092481773	-0.035232755	-0.537807351	-0.321779908	0.346853782	-0.573756596	0.099148571	0.258838792	0.264292148	0.462643385	-0.287450419	-0.249185145	-0.318906745	-0.452300903	-0.430482064	0.183283258	-0.044314352	-0.041522579	0.258188607	0.060084902
TCGA-UF-A7JA	-0.121597673	-0.044149872	-0.187529341	-0.276898112	-0.046458109	0.021953224	0.07742002	0.060400877	0.141934627	0.112185854	-0.391055466	0.018888274	0.108813693	-0.101931623	-0.170487775	-0.207618513	-0.377839721	-0.426014214	-0.228746403	-0.335748975	-0.360397508	-0.224374371	-0.279557492	0.583879335	0.368814478	-0.129426275	-0.271674752	0.200694964	-0.187278678	0.031302713	0.263549085	-0.227115132	-0.062879996	0.041380603	-0.012644871	0.1747671	0.23627096	0.057655078	0.289280259	0.110541795	-0.303919625	-0.196774511	-0.249319669	-0.207936912	-0.161602326	0.163227067	0.184148178	0.268428713	0.388415522
TCGA-UF-A7JC	0.39195321	-0.255913574	-0.036203611	-0.582376093	-0.108257883	0.162303709	0.360631939	0.457991993	0.408804675	-0.467306793	0.640320589	0.034109471	-0.205705572	0.531942315	-0.313774883	-0.436098271	-0.479177718	-0.511140108	-0.403760246	0.111918214	0.428961673	0.626119113	0.60080342	-0.437771216	-0.065351934	0.335816835	0.599190684	0.078229811	0.551080648	0.297907302	-0.166788869	0.491944125	0.197398471	-0.072213765	-0.049150761	0.272685664	0.30490859	-0.278123841	0.252010435	-0.447465567	-0.348972809	0.279146738	0.420209375	-0.417372237	0.43293582	0.245597786	-0.364965159	-0.369390582	0.313583904
TCGA-UF-A7JD	-0.472349694	0.300239344	-0.027564171	-0.437191565	-0.315092398	-0.163595308	-0.178397367	-0.455994124	-0.212693113	0.164777547	-0.693773639	-0.432363224	0.211655783	-0.011906961	-0.047910681	-0.091002284	-0.277052954	-0.304173973	-0.055773331	-0.337839388	0.154133123	-0.69395432	-0.443965845	0.767040729	0.311832087	-0.257437141	-0.631338126	0.296003841	-0.448140276	-0.042445558	-0.085260904	-0.438667547	-0.079465104	0.080179877	-0.414879588	-0.43712012	-0.017687852	-0.020466251	0.243729908	0.196838906	-0.220436738	-0.395667907	-0.465312537	-0.249514761	-0.038533196	-0.377733879	0.24538842	0.311633572	-0.205953804
TCGA-UF-A7JF	0.602019921	0.054365076	-0.196003993	-0.224837158	-0.036600827	0.532669958	-0.15370006	0.426795555	-0.448841858	0.313969203	0.517229591	0.42759254	-0.041658595	-0.124633127	0.123294794	-0.290114762	-0.320376747	-0.375518545	-0.074266832	0.37493472	-0.11200338	0.480697124	0.260446334	-0.336702942	-0.29704136	0.513311036	0.387160675	0.241779921	0.066239413	-0.271496489	-0.325879029	0.550475125	0.5773558	-0.045246816	0.624651672	0.497037421	0.522178108	-0.42552973	-0.18608526	0.116672877	-0.209069408	0.251197787	0.476388162	0.009909734	-0.075563872	0.470544084	0.11164613	0.21793027	0.701133117
TCGA-UF-A7JH	0.129055746	0.20556667	0.31220193	-0.169454561	-0.29627091	-0.048099319	-0.116874782	0.018933903	-0.372280726	0.066751975	0.101760416	-0.168201551	-0.094692216	0.331623489	0.223691116	-0.278607598	0.142786652	-0.279626364	-0.225238102	-0.070682348	-0.163527025	-0.052484066	0.001627538	0.542144982	-0.048388052	-0.059489097	0.437471941	0.38608625	0.2961095	0.30580702	0.045320707	-0.036730729	0.034425764	0.116060746	-0.124209412	-0.18280829	0.291239738	-0.123894874	0.447523652	-0.13135182	-0.058525645	-0.223597357	-0.126328629	-0.194449506	0.10619785	-0.142027021	-0.051426908	0.059340953	0.247193475
TCGA-UF-A7JJ	-0.461816998	0.32722711	0.025976331	0.508854575	0.310766924	-0.483885068	-0.17509706	-0.375297218	-0.637010197	0.201111731	-0.164512585	-0.161731358	0.0794314	-0.175518163	0.170210107	0.217469616	0.346349017	0.310735818	0.303181719	0.258547428	-0.642434608	-0.11701994	-0.520551191	0.635237885	-0.275557532	-0.494883035	-0.085322865	0.023809458	-0.100511232	0.107840473	0.025792621	-0.415969525	0.09903406	-0.377105797	0.020053325	-0.359985833	-0.511266385	0.267277941	0.469162837	0.172873482	0.382769275	-0.353525876	0.179922375	0.163654779	-0.721311295	-0.257144939	0.275979532	0.432767117	-0.19894427
TCGA-UF-A7JK	0.452986813	-0.310415587	-0.424491849	-0.647921183	-0.416788495	0.165942412	0.544189584	0.448679521	0.371583262	-0.395997505	0.099878706	0.192666277	-0.129986829	0.279754182	-0.320737508	-0.389183022	-0.614409978	-0.547677983	-0.415434888	-0.311246694	0.410073015	0.138208049	0.43630493	0.037661874	0.435668529	0.387826299	0.396680633	0.220513311	0.448420659	0.181754952	0.047985311	0.470190732	-0.205214076	0.223664102	0.212278604	0.375491619	0.355052054	-0.134269287	0.32380919	-0.239674073	-0.503787989	0.322683348	-0.18309814	-0.527424651	0.010549589	0.380893407	-0.252602126	-0.094665201	0.301202761
TCGA-UF-A7JO	0.236669432	0.392136365	0.231239501	0.552180216	0.269756971	-0.356267512	-0.09749602	-0.30202506	-0.34404437	0.587859318	-0.168569304	0.119537868	-0.044176233	-0.364949539	0.181240606	0.277498404	0.531469832	0.319131809	0.120242319	0.131558009	0.314396391	-0.264141213	-0.418608915	-0.331367333	-0.414298379	0.413366877	0.161486229	0.055195024	-0.303845948	-0.266505619	0.298412776	-0.138012415	0.060313723	-0.251803548	0.041884801	0.455894146	-0.203436813	0.188675521	-0.22734119	-0.057238878	0.185547657	0.113992428	-0.133580903	0.222243125	0.270252985	0.483411634	-0.147419898	0.243140273	-0.094325373
TCGA-UF-A7JS	0.417813963	0.211863097	0.273050335	0.339129978	-0.194779724	0.349400222	0.17669801	0.029796786	-0.294480614	0.283792489	0.391563553	0.147442296	0.009578755	0.251429866	0.080421906	-0.239057593	0.225065255	0.200758257	0.038125626	0.355973968	0.353683337	0.313069984	-0.030547544	-0.031171196	-0.19751603	0.230876731	0.438068816	0.047685266	0.079709323	-0.151882328	-0.311711269	0.559443658	0.065148837	-0.341676601	0.451472424	0.025983265	0.018483055	-0.251876838	-0.162093574	0.142554249	-0.036265955	0.101186719	0.224228792	0.329703702	0.074427435	0.130710033	0.26184472	0.017459238	0.314167736
TCGA-UF-A7JT	-0.030439278	0.281792805	0.486185029	0.64029191	0.344519503	-0.317908912	0.365489258	-0.48067735	-0.473422587	0.320460946	-0.088250505	-0.105948857	0.078212955	0.158239637	0.351408483	0.110143245	0.702777628	0.507292093	0.088721723	0.33863	0.479654574	-0.193306228	-0.131862412	-0.226219199	-0.387370889	-0.287915327	0.157956132	-0.099809863	-0.070173002	-0.115958599	0.249754908	0.135425259	0.297218841	-0.33253458	0.004367971	-0.48039539	-0.459980772	0.006008438	-0.27510989	-0.10143509	0.126049956	-0.049081527	0.347715097	0.228995408	0.366437059	-0.284369668	-0.180158628	0.163331672	-0.415975351
TCGA-UF-A7JV	0.063264254	0.344008639	-0.110550701	-0.196934497	-0.319031827	0.02524382	0.402079961	-0.327736925	-0.34540946	0.461782754	-0.246275144	-0.18563065	-0.326057285	-0.094375943	-0.138137056	-0.036813589	-0.057386966	-0.339362145	-0.316200875	0.006950711	0.430844364	-0.157379646	0.338592724	0.151131949	0.192125418	-0.386253498	-0.216109714	0.264972256	-0.291638104	-0.243682331	-0.029543235	0.167553101	0.272289394	-0.267976542	0.052973547	-0.591816847	-0.426619689	-0.196064861	-0.154577973	-0.059895216	-0.256789564	0.085577885	-0.002860933	-0.440661442	-0.132153478	-0.533205898	-0.146304576	-0.349852725	-0.35161322
TCGA-UP-A6WW	0.313855093	-0.011163473	-0.259173815	0.020228216	-0.146578437	0.678610371	-0.53402629	0.064590225	-0.27653151	0.256930037	-0.118144308	0.077070955	0.124718316	-0.393832338	-0.024484049	-0.207684597	0.044675325	0.033162026	0.367560932	-0.146247651	0.404941013	-0.217645565	-0.437200654	0.207976734	0.238912686	0.182031153	-0.298864533	-0.213759771	-0.507106495	-0.385939066	-0.130059827	0.186335266	-0.069065587	0.421114853	0.323651906	-0.24039157	-0.213832573	-0.173782435	-0.264278	0.322728924	-0.19254348	-0.000212663	-0.151047386	0.117382106	0.427474669	-0.218616305	0.156297393	0.337429714	0.14169674
TCGA-WA-A7GZ	0.016637702	-0.132343667	-0.053141272	-0.715689887	-0.394110118	-0.046923269	0.220675991	0.148127502	0.292169438	-0.273346963	-0.149841924	0.171940748	-0.104970671	0.459079583	-0.330315686	-0.283783124	-0.57751801	-0.505370755	0.231374683	-0.262560883	0.335140815	0.124158787	0.249350347	0.248272747	0.343433521	0.034072435	0.172337346	-0.01251593	0.322235217	0.352956027	0.172680425	-0.055255381	-0.192110215	0.116768088	-0.080186981	-0.10843353	0.164344084	0.118658941	0.235307131	-0.1588786	-0.3163299	0.347208501	0.114023088	0.031680371	0.437879346	-0.046150992	-0.016672379	0.164227717	0.132655746
TCGA-WA-A7H4	-0.557669266	0.195715692	0.107210141	-0.397436675	-0.234357406	-0.242712789	0.246015949	-0.267022573	-0.163009001	0.20915194	-0.643028308	0.303789645	0.071530696	0.139641908	0.069355881	0.163458277	-0.300777458	0.112014874	0.220957027	-0.357552124	-0.202398795	-0.557932116	-0.507918286	0.564379204	0.446868282	-0.468121853	-0.519823294	0.114688491	-0.062438486	0.14563262	-0.095547627	-0.292762496	-0.351567651	0.059497548	0.300575843	-0.512499136	-0.319828708	0.513788102	0.432705161	0.325928984	0.101605559	0.043759231	-0.447013192	-0.012849309	-0.440499485	-0.452242392	0.351075195	0.49266783	-0.451431009
[truncated: 49 more columns]
